# Supplementary material for: Midbrain projection to the basolateral amygdala encodes anxiety-like but not depression-like behaviors
Source: Nat Commun. 2022 Mar 22;13:1532. doi: 10.1038/s41467-022-29155-1 (PMC8940900; doi:10.1038/s41467-022-29155-1)
Supplement: Supplementary file 5 — Source Data 1 [file 41467_2022_29155_MOESM5_ESM.xlsx]

## Sheet: Figure 1
Figure 1c	Time in Social Interaction (SI) Zone with and without social target
	CTL mice	No Target	73.74	62.83	78.14	47.75	54.75	51.58	76.31	91.96	56.39	73.61	74.41	65.1	59.89	53.99	43.34	21.22	50.12	61.56	51.62	69.3	80.98	59.49	93.49	38.97	64.16	64.97	90.69	87.05
		Target	98.97	82.52	83.05	59.16	110.61	79.71	106.34	100.6	94.63	101.17	89.06	78.88	89.99	99.9	49.82	46.15	81.95	105.07	75.14	68.64	101.13	66	104.2	69.8	88.99	94.66	110.28	99.37
	AD mice	No Target	64.33	26.69	62.93	64.56	44.61	63.9	71.5	82.02	85.05	36.14	49.45	48.68	89.89	62.5	59.59	41.78	83.45	54.52	51.99	42.98	43.98	87.02	69.57	96.26	74.91	76.01	68.44	61.63	63	94.06	65.37	35.24	71.5	60.03	65.07	60.09	81.75	81.01	49.68
		Target	12.58	14.55	6.11	22.86	24.69	12.95	42.81	5.81	25.06	7.04	9.91	3.7	17.45	7.31	20.29	24.29	13.25	10.88	52.45	5.27	29.93	58.73	43.68	16.05	10.34	70.74	29.1	50.55	14.31	67.07	32.57	15.38	56.72	57.56	59.23	11.71	52.39	72.14	6.94
	A mice	No Target	61.9	56.09	49.62	41.91	82.08	63.36	62.7	45.45	73.41	54.12	69.04	91.12	65.17	64.7	49.58	88.89	70.17	30.13	89.49	60.33	48.95	74.74	13.88	42.51	75.14	62.86	51.65
		Target	75.78	93.96	78.14	74.14	102.64	92.43	63.13	49.62	114.01	118.49	73.01	111.38	105.31	81.45	72.64	102.64	89.19	98.26	110.71	85.75	69.1	80.91	14.88	93.19	90.76	63.36	66.23
Figure 1d	SI ratio comparison
	CTL mice	134.21	131.33	106.28	123.9	202.01	154.53	139.35	109.4	167.81	137.44	119.69	121.17	150.25	185.04	114.94	217.45	163.52	170.68	145.57	99.04	124.89	110.94	111.46	179.11	138.69	145.71	121.6	114.14
	AD mice	19.55	54.5	9.7	35.4	55.35	20.26	59.87	7.08	29.46	19.48	20.04	7.61	19.41	11.69	34.04	58.15	15.87	19.95	100.9	12.27	68.06	67.49	62.78	16.67	13.81	93.06	42.52	82.03	22.72	71.3	49.82	43.66	79.33	95.89	91.03	19.49	64.08	89.04	13.97
	A mice	122.43	167.52	157.5	176.91	125.04	145.87	100.69	109.18	155.32	218.93	105.75	122.23	161.6	125.89	146.5	115.47	127.1	326.14	123.71	142.15	141.17	108.26	107.21	219.23	120.78	100.8	128.23
Figure 1f	% Time in EPM open arms
	CTL mice	7.56	15.94	81.54	16.01	43.77	34.15	60.49	20.87	42.03	18.9	20.94	12.37	27.75	16.26	25.09	48.64	18.62	31.72	7.5	43.34	4.75	4.21	15.1	40.87	23.09	13.94	10.54	18.53
	AD mice	5.66	4.29	5.8	16.25	46.16	32.64	1.18	3.63	4.6	0.87	8.52	7.55	5.31	21.83	0.62	10.69	12.13	9.04	16.71	7.14	11.76	0	2.01	3.85	7.17	5.08	17.26	8.97	3.46	4.99	2.69	10.68	12.3	7.76	5.69	5.81	35.57	12.35	14.31
	A mice	9.02	2.22	8.6	2.01	14.79	3.95	21.58	2.61	3.74	18.21	3.43	21.94	23.37	24.69	25.91	11.43	18.94	14.13	15.15	16.63	2.17	3.94	12.86	3.38	15.34	5.54	3.95
Figure 1g	# of EPM open arms entries
	CTL mice	29	19	9	34	8	20	10	40	6	9	12	7	10	11	10	16	38	45	9	12	70	7	11	86	85	5	16	20
	AD mice	25	16	30	24	21	25	6	24	23	10	21	22	19	29	9	25	18	9	15	5	12	0	2	6	8	5	17	7	7	9	9	11	18	2	8	4	15	4	15
	A mice	8	9	23	24	17	11	29	5	11	11	3	24	14	15	11	6	17	15	11	7	8	5	8	14	10	4	12
Figure 1h	Correlation between social interaction ratio and % time in EPM open arms
	SI ratio	58.15	15.87	19.95	100.9	12.27	68.06	67.48	62.78	16.67	13.81	93.06	42.52	82.02	22.72	71.3	49.82	43.66	79.33	95.89	91.03	19.49	64.08	89.04	13.97	19.55	54.5	9.7	35.4	55.35	20.26	59.87	7.08	29.46	19.48	20.04	7.61	19.41	11.69	34.04		127.1	326.14	123.71	142.15	141.17	108.26	107.21	219.23
	% EPM open arms	5.66	4.29	5.8	16.25	46.16	32.64	1.18	3.63	4.6	0.87	8.52	7.55	5.31	21.83	0.62	10.69	12.13	9.04	16.71	7.14	11.76	0	2.01	3.85	7.17	5.08	17.26	8.97	3.46	4.99	2.69	10.68	12.3	7.76	5.69	5.81	35.57	12.35	14.31		9.02	2.22	8.6	2.01	14.79	3.95	21.58	2.61
Figure 1j	% Time in OF center
	CTL mice	5.898	2.144	6.217	9.742	13.107	15.636	13.013	3.96	10.677	7.185	3.626	6.573	10.469	18.077	21.755
	AD mice	3.907	2.301	0.861	1.391	4.011	6.251	4.327	2.97	8.408	3.403	5.583	6.573	4.082	2.814	7.363	9.543	3.726	2.914	4.805
	A mice	2.38	2.458	5.386	0.747	0.24	3.472	1.912	0	1.602	0.807	1.272	4.538	4.571	7.252	2.97	2.614	2.369	5.127	6.795	4.671	5.417
Figure 1k	# of entries in OF center
	CTL mice	40	27	21	22	30	34	28	16	24	27	11	23	19	39	39
	AD mice	23	19	9	23	34	16	16	7	24	21	15	26	16	15	25	16	9	12	23
	A mice	32	18	23	13	9	30	27	31	22	22	24	19	12	23	7	14	12	20	26	10	37
Figure 1l	Correlation between social interaction ratio and % time in OF center
	SI ratio	60.99	60.9	64.19	97.37	74.55	72.03	79.33	91.03	19.49	64.46	65.62	76.09	59.5	89.04	69.22	64.08	10.32	79.33	59.197		135.52	122.43	167.52	105.39	100.69	109.18	157.5	176.91	125.04	145.87	119.25	120.78	128.29	119.89	100.8	219.23	128.23	132.52	106.77	103.63	104.29
	% OF center	3.907	2.301	0.861	1.391	4.011	6.251	4.327	2.97	8.408	3.403	5.583	6.573	4.082	2.814	7.363	9.543	3.726	2.914	4.805		2.38	2.458	5.386	0.747	0.24	3.472	1.912	0	1.602	0.807	1.272	4.538	4.571	7.252	2.97	2.614	2.369	5.127	6.795	4.671	5.417
[truncated: 18 more columns]

## Sheet: Figure 2
Figure 2f	Individual firing rate activity (Hz) of VTA-BLA neurons
	CTL mice	0.7	0.43	0.51	0.83	0.86	0.74	2.5	2.3	3.5	3.5	4.35	1.15	2.98	0.18	0.23	0.35	1	1.2	3.8	1.92	0.6	1.5	0.6	0.6	0.3	0.4	1.9	1.6	1.9	4	3	5
	AD mice	0.58	0.63	1.46	0.59	0.9	1.11	0.33	0.35	0.35	0.63	0.64	0.43	0.1	0.15	0.11	0.15	0.45	0.88	0.7	0.4	0.36	0.68	0.85	1.5	1.21	0.55	3.03	2.16	1.31	0.53	4.56	2.28	0.3	0.5	1	1.3	1.2	1.7	0.4	0.8	1.21	1.5	0.73	0.5	0.7	0.4
	A mice	0.37	0.22	0.02	0.43	1.64	0.91	0.68	1.62	0.07	0.3	0.39	0.2	0.72	0.28	0.94	1.3	1.32	0.73	1.28	1.15	0.68	0.6	0.4	1	0.9	1.8	2.38	1.9	0.21	0.5
Figure 2g	Correlation between the mouse social interaction ratio and the average firing rate (Hz) of VTA-BLA neurons
	SI ratio	34.04	7.61	11.69	17.8	82.7	36.66	14.02	69.67	39.72	50.19			127.1	124.41	115.47	108	136.97	127.09			109.4	121.17	137.4	139.3	100.97	106.37	113.55
	Firing rate	0.88	0.46	0.23	0.52	0.99	4.24	1.76	0.48	1.03	0.46			0.2	0.67	0.61	0.58	1.25	1.08			0.55	0.81	2.95	1.71	0.25	2.83	4
Figure 2h	Correlation between social interaction ratio
	% time in EPM open arms	4.9	2	4.2	3.7	13	17.1	0.4	11	1.2	12.2			9	9.3	4	8.7	3.9	6.2			15.1	18.5	23.1	13.9	5	21.5	20.9
	Firing rate	0.88	0.46	0.23	0.52	0.99	4.24	1.76	0.48	1.03	0.46			0.2	0.67	0.61	0.58	1.25	1.08			0.55	0.81	2.95	1.71	0.25	2.83	4
Figure 2j	Excitability, i.e. number of action potentials per step current
	CTL																		AD																	A
	0 pA	1	2	2	0	2	0	3	12	27	16	4	1	3	0				0 pA		0	0	0	0	6	14	0	3	2	10	3	8				0 pA		0	0	2	0	1	0	0	8	4	0	2
	20 pA	7	6	6	3	7	3	10	15	33	25	16	13	7	10				20 pA		11	0	2	3	13	25	0	12	6	16	8	25				20 pA		2	0	7	6	7	9	1	12	9	4	7
	40 pA	13	11	10	7	12	6	17	19	40	24	27	22	11	18				40 pA		18	2	7	8	17	34	1	21	10	25	14	31				40 pA		5	0	11	11	13	15	3	18	14	5	12
	60 pA	16	14	12	11	18	9	23	24	47	4	38	31	13	25				60 pA		28	5	9	13	13	25	2	31	14	36	19	29				60 pA		8	1	15	15	20	23	6	23	19	5	18
	80 pA	20	18	15	14	27	12	30	29	55	6	51	43	17	32				80 pA		29	5	12	17	28	11	6	39	16	7	23	10				80 pA		11	4	22	19	24	30	8	27	23	3	22
	100 pA	26	19	16	17	37	14	37	32	63	5	67	54	20	40				100 pA		49	7	15	21	28	9	9	48	20	5	26	8				100 pA		14	7	28	23	28	39	9	28	27	5	26
	120 pA	29	22	17	20	35	16	45	37	72	6	81	64	23	48				120 pA		58	10	16	24	23	6	14	54	23	4	22	13				120 pA		15	9	35	26	31	49	11	14	31	4	29
	140 pA	33	23	11	22	30	17	55	41	79	5	93	74	26	57				140 pA		36	10	17	28	19	5	17	61	26	3	21	10				140 pA		17	10	43	31	25	59	13	13	33	4	31
	160 pA	35	26	9	25	27	19	63	44	87	4	96	78	29	66				160 pA		21	10	20	30	15	5	21	67	27	3	15	6				160 pA		19	13	49	33	24	69	14	10	34	4	33
	180 pA	36	27	11	28	24	20	72	48	95	5	103	87	31	76				180 pA		16	12	21	35	11	5	22	72	29	3	12	4				180 pA		20	15	50	36	22	64	15	8	31	3	35
	200 pA	38	28	8	31	22	21	78	51	103	4	104	91	33	85				200 pA		12	14	23	39	14	4	28	76	29	5	9	7				200 pA		22	16	50	33	18	47	17	7	22	3	35
	220 pA	43	30	7	32	19	21	87	54	113	3	110	88	35	94				220 pA		11	16	24	43	10	2	30	80	30	3	7	4				220 pA		20	19	51	40	18	37	18	5	20	3	35
	240 pA	45	34	6	34	17	21	90	58	118	4	113	57	37	102				240 pA		10	9	26	48	14	3	36	83	30	3	5	3				240 pA		22	18	53	42	17	29	19	5	15	2	36
	260 pA	47	37	6	36	15	23	97	59	122	2	115	35	40	109				260 pA		9	11	28	53	9	3	40	85	32	4	8	3				260 pA		21	20	50	44	17	22	20	5	15	2	35
	280 pA	50	38	6	38	16	24	102	58	126	3	119	28	42	119				280 pA		10	15	29	59	10	2	44	85	31	4	4	2				280 pA		24	21	54	47	17	25	24	5	15	3	24
Figure 2k	Rheobase
	CTL mice	0	0	0	20	0	20	0	-40	-60	-20	0	0	0	-20
	AD mice	20	40	20	20	0	0	40	0	0	0	0	0
	A mice	30	60	20	0	20	0	20	20	-20	20	0
Figure 2l	Ih current (pA) per voltage step
	CTL mice
	-120 mV	353	448.5	97.4	202.3	138.5	91.2	161.1	153.2	61.3	59.2	111.1	144.7	418.7	218
	-110 mV	248	325.7	76.3	155.9	108.3	81.2	130	113.5	55.5	52.2	80.9	134.9	300.6	185.2
	-100 mV	186	256.8	56.4	117.2	81.2	64.7	62.9	98.3	43	42.7	70.8	110.5	217	139
	-90 mV	123.8	147.9	29.1	69.9	38.8	40.6	42.4	64.1	27.5	24.4	34.5	76.9	141.9	105
	-80 mV	60.1	63	6.1	29.8	18.9	16.5	25.3	33.6	17.1	10.4	17.7	34.2	68.1	56.2
	-70 mV	19.5	19.8	3.2	4.4	2.7	6.4	11	9.5	5.2	0.6	3.1	4.3	18.3	21.9
	AD mice
	-120 mV	150	312.5	266.7	189.2	105.6	123	57.7	20.8	11.6	58.9	36	22.6	6.1
	-110 mV	134.2	272.8	199.6	154.7	87	100.1	49.4	16.8	18	42.4	31.4	16.5	4.3
	-100 mV	99.6	195.6	142.8	111.1	51.6	83	43.6	12.5	14	25	26.6	13.7	2.7
	-90 mV	61.8	112.9	82.1	65	35.1	58.9	32.7	11.3	8.2	13.7	12.8	4	2.1
	-80 mV	19.4	46.4	54	28.1	17.4	29.3	15.9	7	4.9	6.4	3.4	0	1.5
	-70 mV	8.2	11.9	17.4	5.5	1.5	1.8	6.4	3.1	1.2	3.1	1.2	0	0
	A mice
	-120 mV	54	355.5	56.4	80.8	17.9	9.5	65.6	41.5	21.4	14	22
	-110 mV	39.7	293.6	43.5	55.3	13.1	4.9	52.8	31.4	15	7.9	9.2
	-100 mV	29	195.6	26.4	40.3	10.5	1.8	38.5	13.4	9.5	3.1	8.2
	-90 mV	16.5	119.6	12.9	21.6	4.6	1.2	22	3.4	4.6	2.7	7.6
	-80 mV	6.1	51	7.2	10	1.7	0	11	2.4	3.7	2.4	3.7
	-70 mV	1.5	21.4	-1.6	3.8	1.2	0	4.3	0.3	1.8	1.2	3.4
Figure 2m	sag amplitude
	CTL mice	6.41	8.48	2.96	2.75	2.55	2.16	4.07	1.86	4.71	4.18	5.72	3.6	9.15	6.93
	AD mice	4.8	2.89	3.3	3.58	4.59	2.87	2.69	0.6	1.16	1.24	0.84	0.29
	A mice	4.2	4.42	2.79	2.68	1.93	0.52	1.34	0	0	0	1.64

## Sheet: Figure 3
Figure 3c	Percentage of labeled neurons for GFP and TH
	GFP/TH-	28.6	26.7	25	0	25	13.3	9.1	14.3	14.3	9.09
	GFP/TH+	71.4	73.3	75	100	75	86.7	90.9	85.7	85.7	90.91
Figure 3e	Correlation with Mean AUC
	% time in EPM open arms	12.78	5.6	5.5	13.05	0.89	6.28	6.87	7.67	17.42	7	19.57	4.67	11.24	3.11	5.56	11.32	11.92	3.55	0.89	8.04	14.02	9.92	11.5
	Mean AUC	1.47	5.84	0.8	1.34	-0.38	3.96	0.14	1.39	3.32	-0.03	7.06	1.25	4.89	1.05	2.64	0.37	3.87	0.85	1.38	0.21	3.13	0.91	1.25
Figure 3e	Correlation with events per minutes
	% time in EPM open arms	12.78	5.6	5.5	13.05	0.89	6.28	6.87	7.67	17.42	7	19.57	4.67	11.24	3.11	5.56	11.32	11.92	3.55	0.89	8.04	14.02	9.92	11.5
	Events per minutes	22	31.6	23.6	18	3.4	10.4	15.2	26	38	29	28.6	2.4	23	22.4	14	18.4	8	26.6	11.8	12.8	22.8	26.8	35.7
Figure 3f	Average VTA-BLA signal z-scores when mice enter to EPM center, closed and open arms
	Dynamics of averaged GCAMP signals
	Open arms: z-scores average minus s.e.m.	0.0873836	0.0864528	0.0854702	0.0842708	0.0829823	0.0816384	0.0803109	0.0790408	0.0778569	0.0768655	0.0758551	0.0747069	0.0734904	0.072185	0.0709382	0.0697155	0.0685277	0.0674536	0.0664644	0.0656378	0.0648385	0.0640064	0.0631256	0.0620573	0.0608744	0.0596343	0.0584751	0.0574486	0.0564265	0.0554535	0.0544991	0.0535297	0.0526127	0.0516405	0.0506475	0.0496514	0.048626	0.0476407	0.0466549	0.045757	0.0449033	0.0439544	0.0429792	0.0419747	0.0410313	0.0401511	0.0392865	0.0384831
	Open arms: z-scores average	0.11668	0.115749	0.114766	0.113567	0.112278	0.110934	0.109607	0.108337	0.107153	0.106161	0.105151	0.104003	0.102786	0.101481	0.100234	0.0990115	0.0978236	0.0967496	0.0957604	0.0949337	0.0941344	0.0933024	0.0924215	0.0913533	0.0901703	0.0889302	0.087771	0.0867445	0.0857224	0.0847495	0.083795	0.0828256	0.0819086	0.0809365	0.0799434	0.0789474	0.0779219	0.0769367	0.0759508	0.0750529	0.0741993	0.0732503	0.0722752	0.0712706	0.0703272	0.069447	0.0685825	0.0677791
	Open arms: z-scores average plus s.e.m.	0.145975	0.145045	0.144062	0.142863	0.141574	0.14023	0.138903	0.137633	0.136449	0.135457	0.134447	0.133299	0.132082	0.130777	0.12953	0.128307	0.12712	0.126045	0.125056	0.12423	0.12343	0.122598	0.121717	0.120649	0.119466	0.118226	0.117067	0.11604	0.115018	0.114045	0.113091	0.112122	0.111205	0.110232	0.109239	0.108243	0.107218	0.106233	0.105247	0.104349	0.103495	0.102546	0.101571	0.100567	0.0996232	0.0987429	0.0978784	0.097075
	Closed arms: z-scores average minus s.e.m.	-0.0385577	-0.0383115	-0.0380648	-0.0377627	-0.0374326	-0.0370911	-0.036777	-0.0365592	-0.0364155	-0.0363521	-0.0363029	-0.0362249	-0.0361374	-0.0359853	-0.0357803	-0.0354971	-0.0351887	-0.034913	-0.034662	-0.0344814	-0.0343366	-0.034148	-0.0338885	-0.033548	-0.0331503	-0.0326948	-0.0321976	-0.031708	-0.031224	-0.0308053	-0.0304462	-0.0300848	-0.0297223	-0.0293101	-0.0288499	-0.0283469	-0.0278282	-0.0273593	-0.0268916	-0.0264112	-0.0259476	-0.0254991	-0.025084	-0.0246935	-0.0243477	-0.0240521	-0.0237883	-0.0235623
	Closed arms: z-scores average	-0.0200445	-0.0197983	-0.0195516	-0.0192494	-0.0189194	-0.0185779	-0.0182638	-0.018046	-0.0179023	-0.0178389	-0.0177897	-0.0177117	-0.0176242	-0.0174721	-0.0172671	-0.0169839	-0.0166755	-0.0163998	-0.0161487	-0.0159682	-0.0158234	-0.0156348	-0.0153753	-0.0150348	-0.0146371	-0.0141815	-0.0136844	-0.0131948	-0.0127108	-0.0122921	-0.011933	-0.0115716	-0.0112091	-0.0107968	-0.0103366	-0.00983368	-0.00931496	-0.00884606	-0.00837838	-0.00789794	-0.00743443	-0.00698586	-0.00657073	-0.00618026	-0.0058345	-0.00553888	-0.00527508	-0.0050491
	Closed arms: z-scores average plus s.e.m.	-0.00153128	-0.00128504	-0.00103835	-0.000736211	-0.000406153	-6.46418e-05	0.000249456	0.000467228	0.000610959	0.000674318	0.000723521	0.000801551	0.000889022	0.00104111	0.00124614	0.00152934	0.00183775	0.00211342	0.00236449	0.00254507	0.00268986	0.00287846	0.00313794	0.00347844	0.00387614	0.00433168	0.00482882	0.00531839	0.00580244	0.00622113	0.00658026	0.00694163	0.00730412	0.00771637	0.00817658	0.00867954	0.00919826	0.00966716	0.0101348	0.0106153	0.0110788	0.0115274	0.0119425	0.012333	0.0126787	0.0129743	0.0132381	0.0134641
	Center: z-scores average minus s.e.m.	-0.0798076	-0.0800224	-0.080286	-0.0805921	-0.0809136	-0.0811699	-0.0814036	-0.0817093	-0.0819562	-0.0821434	-0.08232	-0.0825614	-0.082942	-0.0833495	-0.0837955	-0.0841867	-0.0845583	-0.0849499	-0.085288	-0.0856335	-0.085976	-0.086286	-0.0865308	-0.0867216	-0.0869656	-0.0872353	-0.087398	-0.0875184	-0.087605	-0.0876997	-0.0877988	-0.0878393	-0.0878482	-0.0877547	-0.0876095	-0.0873918	-0.0871336	-0.086956	-0.0868137	-0.0866629	-0.0864698	-0.0862853	-0.0861329	-0.0859217	-0.0856395	-0.0853169	-0.0849325	-0.084499
	Center: z-scores average	-0.0650667	-0.0652814	-0.065545	-0.0658512	-0.0661726	-0.066429	-0.0666626	-0.0669683	-0.0672152	-0.0674024	-0.067579	-0.0678205	-0.068201	-0.0686085	-0.0690545	-0.0694457	-0.0698173	-0.0702089	-0.070547	-0.0708925	-0.071235	-0.071545	-0.0717898	-0.0719806	-0.0722246	-0.0724943	-0.0726571	-0.0727774	-0.072864	-0.0729587	-0.0730578	-0.0730984	-0.0731073	-0.0730137	-0.0728685	-0.0726508	-0.0723926	-0.072215	-0.0720728	-0.0719219	-0.0717288	-0.0715444	-0.071392	-0.0711807	-0.0708985	-0.0705759	-0.0701915	-0.069758
	Center: z-scores average plus s.e.m.	-0.0503257	-0.0505404	-0.0508041	-0.0511102	-0.0514316	-0.051688	-0.0519216	-0.0522273	-0.0524743	-0.0526614	-0.052838	-0.0530795	-0.05346	-0.0538676	-0.0543136	-0.0547047	-0.0550764	-0.055468	-0.0558061	-0.0561516	-0.056494	-0.056804	-0.0570488	-0.0572396	-0.0574836	-0.0577533	-0.0579161	-0.0580365	-0.058123	-0.0582178	-0.0583168	-0.0583574	-0.0583663	-0.0582727	-0.0581276	-0.0579098	-0.0576516	-0.057474	-0.0573318	-0.057181	-0.0569879	-0.0568034	-0.056651	-0.0564397	-0.0561575	-0.0558349	-0.0554505	-0.055017
Figure 3g	VTA-BLA signal z-scores within -0.5s and +0.5s entry in EPM center, closed and open arms
	Open arms	-1.257	0.339	-2.836	2.285	0.812	-0.272	-1.18	0.784	0.413	0.403	-0.221	-1.304	0.037	0.243	-1.445	-1.208	0.344	-1.019	-1.701	-1.242	-0.549	-1.048	-1.16	-1.709	-1.78	2.144	0.972	0.766	0.033	0.048	0.939	0.703	-0.789	-0.408	1.232	1.349	-0.602	0.862	-1.608	-0.891	1.733	0.871	-0.321	1.728	-0.138	1.483	-1.659	-1.986
	Closed arms	0.339	2.285	0.812	-0.14	-0.577	-0.312	-0.272	-1.18	0.784	-0.221	-1.304	0.037	-1.52	1.311	1.883	0.773	-0.256	0.329	1.119	-1.215	-0.31	-1.7	-1.001	-0.798	-0.326	-1.588	-0.09	0.583	-0.321	1.728	2.514	-0.416	-1.909	0.937	1.046	0.783	0.045	0.579	-1.934	1.465	1.817	-0.684	-1.708	1.723	-2.56	-1.476	0.482	0.041
	Center	1.967	1.57	-0.099	1.509	1.212	0.045	0.579	0.428	1.523	-0.229	1.244	1.528	-1.577	1.785	0.298	1.053	-0.242	0.041	2.167	-0.36	-0.507	1.303	0.615	0.138	-1.579	-1.291	-0.491	-2.406	1.264	0	0.124	1.504	2.193	1.655	-1.142	0.604	-0.428	-0.335	1.079	0.944	2.834	2.144	0.871	2.375	2.277	1.856	2.669	1.798
Figure 3i	Correlation between Time in EPM open arms and open arm mean AUC
	% time in EPM open arms	1.2	0.7	1.5	1.4	0.2	1.22	1.8	2.11	0	3.2	0.5	0.89	1.9	3.21	2.22	1.06	6.33	5.52	19.9	6.89	15.84	7.14	4.06
	Mean AUC	3.82	-0.12	0.18	1.52	0.11	1.27	0.2	1.24	-0.58	1.39	-0.14	0	3.43	-0.8	4.76	0.78	5.84	1.32	6.06	3.64	6.74	3.96	1.77
	Correlation between Time in EPM open arms and number of events per minute
	% time in EPM open arms	1.2	0.7	1.5	1.4	0.2	1.22	1.8	2.11	0	3.2	0.5	0.89	1.9	3.21	2.22	1.06	6.33	5.52	19.9	6.89	15.84	7.14	4.06
	Events per minutes	6.8	3.8	1.8	14	3.4	5.2	8	9	0.4	6.8	0.6	7.2	3.6	5	6.9	2.9	26	39	25	24	28	11	6
Figure 3j	Average VTA-BLA signal z-scores when mice enter to EPM center, closed and open arms
	Dynamics of averaged GCAMP signals
	Open arms: z-scores average minus s.e.m.	0.00774499	0.00822477	0.00871881	0.00922319	0.0097069	0.00991299	0.0100068	0.0100581	0.0101114	0.0102629	0.0103523	0.0104762	0.0106372	0.0108087	0.011068	0.0112014	0.0113207	0.0113701	0.0112308	0.0110457	0.0108047	0.0105867	0.0102916	0.00985038	0.00941257	0.00895563	0.00860289	0.00836189	0.00808907	0.00781985	0.00746273	0.00702149	0.00655289	0.00602967	0.00562067	0.00519113	0.00475515	0.00442959	0.00420016	0.00411842	0.00400825	0.00383785	0.00361233	0.00325912	0.0028811	0.00246689	0.00205763	0.00170861
	Open arms: z-scores average	0.0448506	0.0453304	0.0458245	0.0463288	0.0468125	0.0470186	0.0471125	0.0471638	0.0472171	0.0473686	0.0474579	0.0475818	0.0477428	0.0479144	0.0481737	0.0483071	0.0484263	0.0484757	0.0483364	0.0481513	0.0479104	0.0476924	0.0473973	0.046956	0.0465182	0.0460613	0.0457085	0.0454675	0.0451947	0.0449255	0.0445684	0.0441271	0.0436585	0.0431353	0.0427263	0.0422968	0.0418608	0.0415352	0.0413058	0.0412241	0.0411139	0.0409435	0.040718	0.0403648	0.0399868	0.0395725	0.0391633	0.0388143
	Open arms: z-scores average plus s.e.m.	0.0819563	0.0824361	0.0829301	0.0834345	0.0839182	0.0841243	0.0842181	0.0842694	0.0843227	0.0844742	0.0845636	0.0846875	0.0848485	0.08502	0.0852793	0.0854127	0.085532	0.0855814	0.0854421	0.085257	0.085016	0.084798	0.0845029	0.0840617	0.0836239	0.0831669	0.0828142	0.0825732	0.0823004	0.0820311	0.081674	0.0812328	0.0807642	0.080241	0.079832	0.0794024	0.0789664	0.0786409	0.0784115	0.0783297	0.0782195	0.0780492	0.0778236	0.0774704	0.0770924	0.0766782	0.0762689	0.0759199
	Closed arms: z-scores average minus s.e.m.	-0.0579642	-0.0574786	-0.0568951	-0.0560744	-0.0553622	-0.0547224	-0.0540863	-0.0535978	-0.0531165	-0.0528019	-0.0524467	-0.0518517	-0.0512551	-0.0505631	-0.0499217	-0.0492464	-0.0485932	-0.0482493	-0.0479709	-0.0478448	-0.0478501	-0.0479485	-0.048237	-0.0484431	-0.0486501	-0.0488874	-0.0490685	-0.0493083	-0.0494081	-0.0495356	-0.049787	-0.0500108	-0.0503336	-0.050664	-0.0510948	-0.051559	-0.0518108	-0.0520398	-0.0521579	-0.0521991	-0.0522062	-0.0520881	-0.0520788	-0.0521029	-0.052165	-0.0523193	-0.0524382	-0.0526295
	Closed arms: z-scores average	-0.0321367	-0.0316512	-0.0310677	-0.030247	-0.0295348	-0.028895	-0.0282588	-0.0277704	-0.0272891	-0.0269745	-0.0266192	-0.0260243	-0.0254276	-0.0247357	-0.0240943	-0.023419	-0.0227658	-0.0224219	-0.0221435	-0.0220173	-0.0220227	-0.0221211	-0.0224096	-0.0226157	-0.0228227	-0.02306	-0.0232411	-0.0234809	-0.0235807	-0.0237082	-0.0239596	-0.0241833	-0.0245062	-0.0248366	-0.0252673	-0.0257316	-0.0259834	-0.0262124	-0.0263305	-0.0263716	-0.0263788	-0.0262606	-0.0262514	-0.0262755	-0.0263376	-0.0264919	-0.0266108	-0.026802
	Closed arms: z-scores average plus s.e.m.	-0.0063093	-0.00582379	-0.00524028	-0.00441954	-0.00370737	-0.00306754	-0.00243141	-0.00194297	-0.00146165	-0.00114703	-0.000791797	-0.000196833	0.000399777	0.00109177	0.00173312	0.00240843	0.00306163	0.00340552	0.00368394	0.00381009	0.00380472	0.00370634	0.00341786	0.00321173	0.00300471	0.00276743	0.00258636	0.00234654	0.00224671	0.00211925	0.00186783	0.00164409	0.00132127	0.000990834	0.000560092	9.58669e-05	-0.000155936	-0.000384941	-0.000503051	-0.000544206	-0.000551375	-0.000433217	-0.000423924	-0.000448044	-0.000510165	-0.000664437	-0.000783334	-0.000974623
	Center: z-scores average minus s.e.m.	0.012444	0.0123505	0.0123528	0.0124235	0.0124614	0.0124901	0.0127072	0.013011	0.0133045	0.0135515	0.013717	0.0139263	0.0141167	0.0143498	0.0146858	0.0150809	0.0155197	0.0158379	0.0161068	0.0164506	0.0167773	0.0170325	0.0171842	0.0173491	0.0175729	0.0177489	0.0179324	0.0180874	0.0181524	0.0181183	0.0179431	0.0177836	0.0176715	0.0175709	0.0174152	0.0171069	0.0167482	0.0163129	0.0157688	0.0151812	0.0145566	0.013931	0.0132806	0.0126227	0.0120665	0.0115306	0.010972	0.0103509
	Center: z-scores average	0.0453583	0.0452648	0.0452671	0.0453378	0.0453757	0.0454044	0.0456215	0.0459253	0.0462188	0.0464658	0.0466313	0.0468406	0.047031	0.0472641	0.0476001	0.0479952	0.048434	0.0487522	0.0490211	0.0493649	0.0496916	0.0499468	0.0500985	0.0502634	0.0504872	0.0506632	0.0508467	0.0510017	0.0510667	0.0510326	0.0508574	0.0506979	0.0505858	0.0504852	0.0503295	0.0500212	0.0496625	0.0492272	0.0486831	0.0480955	0.0474708	0.0468453	0.0461949	0.045537	0.0449808	0.0444449	0.0438863	0.0432652
	Center: z-scores average plus s.e.m.	0.0782726	0.0781791	0.0781814	0.0782521	0.07829	0.0783187	0.0785358	0.0788396	0.079133	0.0793801	0.0795456	0.0797549	0.0799453	0.0801784	0.0805144	0.0809095	0.0813483	0.0816665	0.0819354	0.0822792	0.0826059	0.0828611	0.0830128	0.0831777	0.0834015	0.0835775	0.083761	0.083916	0.0839809	0.0839469	0.0837717	0.0836122	0.0835001	0.0833995	0.0832438	0.0829355	0.0825768	0.0821414	0.0815974	0.0810098	0.0803851	0.0797596	0.0791092	0.0784513	0.0778951	0.0773592	0.0768005	0.0761795
	VTA-BLA signal z-scores within -0.5s and +0.5s entry in EPM center, closed and open arms
	Closed arms	2.443	2.843	-0.461	1.727	-0.237	0.9	-0.065	0.807	0.124	-3.176	1.549	1.618	-1.075	-0.75	-0.369	-0.534	-0.725	0.01	0.218	-0.464	-0.623	-0.1	1.322	-0.741	0.282	-1.012	-0.442	-0.104	-0.412	-1.257	-0.565	-1.141	-1.165	-1.555	-0.942	0.407	-0.601	0.299	1.493	0.941	1.423	-0.892	-0.712	2.148	0.46	0.369	-0.891	0.266
	Center	2.843	2.344	0.639	0.868	1.68	-0.073	2.443	-0.461	-0.237	-0.065	0.88	1.618	2.515	1.019	0.93	1.203	-0.179	2.478	-0.778	-0.16	2.051	0.219	0.021	-0.412	1.798	0.399	-0.17	1.622	1.518	0.46	1.061	0.959	-0.973	1.568	-1.792	-0.877	0.725	0.766	-0.142	2.404	-0.754	2.082	-0.059	-0.906	1.092	3.055	0.735	2.56
	Open arms	-0.103	-1.16	1.563	0.264	-0.122	-0.278	1.709	-0.339	0.801	0.986	-1.732	1.835	0.17	1.628	-0.338	0.145	-0.598	0.724	2.482	-0.271	-0.246	0.677	0.77	0.885	0.889	-0.901	2.062	0.856	1.78	3.161	1.435	2.157	0.865	1.209	2.534	2.66	0.88	-0.422	0.24	0.211	0.486	0.151	0.568	0.099	0.561	0.667
Figure 3k	Average VTA-BLA signal z-scores when mice enter to EPM center, closed and open arms
	Dynamics of averaged GCAMP signals
	Open arms: z-scores average minus s.e.m.	0.072457	0.0719364	0.0715071	0.0711564	0.070969	0.0706705	0.0703359	0.0700407	0.0697816	0.0695157	0.0692499	0.0690578	0.0688656	0.0685478	0.0683704	0.0684368	0.0685723	0.068687	0.0685973	0.0684694	0.0682518	0.0680527	0.0679482	0.0678121	0.0677664	0.0676912	0.0675759	0.067486	0.0674808	0.0675058	0.0673374	0.0670197	0.0667872	0.066635	0.0665255	0.0664381	0.0662729	0.0660537	0.0656985	0.0653771	0.0651404	0.0649485	0.0648266	0.0645555	0.0642089	0.0638971	0.0636494	0.063352
	Open arms: z-scores average	0.123471	0.122951	0.122521	0.122171	0.121983	0.121685	0.12135	0.121055	0.120796	0.12053	0.120264	0.120072	0.11988	0.119562	0.119385	0.119451	0.119586	0.119701	0.119611	0.119484	0.119266	0.119067	0.118962	0.118826	0.118781	0.118705	0.11859	0.1185	0.118495	0.11852	0.118352	0.118034	0.117801	0.117649	0.11754	0.117452	0.117287	0.117068	0.116713	0.116391	0.116155	0.115963	0.115841	0.11557	0.115223	0.114911	0.114664	0.114366
	Open arms: z-scores average plus s.e.m.	0.174485	0.173965	0.173535	0.173185	0.172997	0.172699	0.172364	0.172069	0.17181	0.171544	0.171278	0.171086	0.170894	0.170576	0.170399	0.170465	0.170601	0.170715	0.170626	0.170498	0.17028	0.170081	0.169976	0.16984	0.169795	0.169719	0.169604	0.169514	0.169509	0.169534	0.169366	0.169048	0.168815	0.168663	0.168554	0.168466	0.168301	0.168082	0.167727	0.167405	0.167169	0.166977	0.166855	0.166584	0.166237	0.165925	0.165678	0.16538
	Closed arms: z-scores average minus s.e.m.	0.0219957	0.0209043	0.0197571	0.0187919	0.017995	0.0172295	0.0166236	0.0160225	0.0155359	0.0151197	0.0146853	0.0143226	0.0139644	0.0136876	0.0134885	0.0131998	0.0129793	0.0127879	0.0126063	0.0124798	0.0123487	0.012417	0.0124833	0.0125104	0.0125207	0.0124018	0.0122921	0.0120648	0.011758	0.0114897	0.0112722	0.0111792	0.0110867	0.0110017	0.0110381	0.0110168	0.0109285	0.0107663	0.0105834	0.010518	0.0103955	0.0103427	0.0103467	0.0103973	0.0105287	0.0105743	0.0106673	0.0108092
	Closed arms: z-scores average	0.0462918	0.0452004	0.0440532	0.0430879	0.0422911	0.0415256	0.0409197	0.0403186	0.0398319	0.0394158	0.0389813	0.0386187	0.0382604	0.0379837	0.0377846	0.0374959	0.0372754	0.0370839	0.0369023	0.0367759	0.0366447	0.036713	0.0367794	0.0368064	0.0368168	0.0366979	0.0365881	0.0363609	0.0360541	0.0357858	0.0355683	0.0354753	0.0353828	0.0352977	0.0353341	0.0353129	0.0352245	0.0350624	0.0348795	0.0348141	0.0346915	0.0346388	0.0346427	0.0346934	0.0348247	0.0348704	0.0349634	0.0351053
	Closed arms: z-scores average plus s.e.m.	0.0705878	0.0694964	0.0683492	0.067384	0.0665871	0.0658217	0.0652157	0.0646146	0.064128	0.0637118	0.0632774	0.0629147	0.0625565	0.0622797	0.0620806	0.0617919	0.0615715	0.06138	0.0611984	0.061072	0.0609408	0.0610091	0.0610754	0.0611025	0.0611128	0.0609939	0.0608842	0.0606569	0.0603502	0.0600818	0.0598643	0.0597713	0.0596789	0.0595938	0.0596302	0.0596089	0.0595206	0.0593585	0.0591756	0.0591101	0.0589876	0.0589348	0.0589388	0.0589895	0.0591208	0.0591664	0.0592594	0.0594013
	Center: z-scores average minus s.e.m.	-0.101863	-0.101339	-0.100763	-0.100265	-0.0996221	-0.0989707	-0.0983669	-0.0974532	-0.0965465	-0.0957273	-0.095044	-0.0945077	-0.094026	-0.0939158	-0.0938475	-0.0936064	-0.0933517	-0.0929577	-0.0926085	-0.0922179	-0.091818	-0.0916192	-0.0915134	-0.091704	-0.0919787	-0.0921903	-0.0925554	-0.0927851	-0.0928539	-0.0927734	-0.0926689	-0.0926816	-0.0925032	-0.0923178	-0.0922167	-0.0920783	-0.0920346	-0.0919612	-0.091947	-0.0920088	-0.0919974	-0.0920322	-0.0918898	-0.0917451	-0.0916449	-0.0913015	-0.0909182	-0.0905572
	Center: z-scores average	-0.0745987	-0.0740745	-0.0734989	-0.0730006	-0.0723578	-0.0717064	-0.0711026	-0.0701889	-0.0692822	-0.068463	-0.0677797	-0.0672434	-0.0667617	-0.0666515	-0.0665833	-0.0663421	-0.0660874	-0.0656934	-0.0653442	-0.0649537	-0.0645537	-0.0643549	-0.0642491	-0.0644397	-0.0647144	-0.064926	-0.0652911	-0.0655208	-0.0655896	-0.0655091	-0.0654047	-0.0654173	-0.0652389	-0.0650536	-0.0649524	-0.064814	-0.0647703	-0.0646969	-0.0646827	-0.0647445	-0.0647331	-0.0647679	-0.0646255	-0.0644809	-0.0643806	-0.0640373	-0.0636539	-0.0632929
	Center: z-scores average plus s.e.m.	-0.0473344	-0.0468103	-0.0462346	-0.0457363	-0.0450936	-0.0444422	-0.0438384	-0.0429246	-0.0420179	-0.0411988	-0.0405154	-0.0399791	-0.0394975	-0.0393873	-0.039319	-0.0390779	-0.0388231	-0.0384291	-0.03808	-0.0376894	-0.0372894	-0.0370906	-0.0369848	-0.0371754	-0.0374501	-0.0376618	-0.0380268	-0.0382565	-0.0383253	-0.0382449	-0.0381404	-0.0381531	-0.0379746	-0.0377893	-0.0376881	-0.0375497	-0.037506	-0.0374326	-0.0374184	-0.0374803	-0.0374689	-0.0375036	-0.0373613	-0.0372166	-0.0371164	-0.036773	-0.0363897	-0.0360287
	VTA-BLA signal z-scores within -0.5s and +0.5s entry in EPM center, closed and open arms
	Closed arms	2.806	-2.387	-0.673	-1.177	0	1.282	-0.558	-1.336	-2.63	-0.981	0.954	1.986	1.055	-0.038	-0.848	-0.888	2.552	1.614	-0.055	-0.615	-1.413	0.429	-0.419	-0.772	-0.206	-1.648	-0.969	-0.116	-0.979	-1.147	-0.156	-2.19	-2.027	-1.547	-1.7
	Center	-0.368	1.505	0.074	-1.223	0.454	-0.042	1.275	0.617	-3.022	-0.221	1.977	-2.219	-0.893	0.066	-0.693	-0.888	-1.525	2.16	-0.589	-0.768	-0.46	0.905	-1.669	-0.911	-0.798	-1.821	0.303	-0.199	-1.84	-1.295
	Open arms	0.885	0.1	1.44	0.762	0.626	2.176	2.204	1.415	1.034	2.645	1.025	2.796	2.059	-1.121	-0.848	0.256	1.389	0.997	-0.033	0.331	0.905	-0.563	0.196	-0.116	0.811	0.748	-0.784	1.102	2.34	-0.242
[truncated: 3,767 more columns]

## Sheet: Figure 4
Figure 4b	Delta in vivo firing rate (%) of VTA-BLA neuron under NpHR modulation
	Baseline	100	100	100	100	100
	0.1Hz 5s stimulation	47.83	64.29	59.41	57.32	43.33
	Post stimulation	108.04	98.93	113.47	111.46	77.12
Figure 4c	% Time in EPM open arms under NpHR modulation
	Sub.D eYFP mice	36.14	24.29	50.38	15.62	23.51	51.74	40.18	47.81	29.91
	Sub.D NpHR mice	13.14	9.94	19.92	13.05	10.8	32.46	8.85	1.02	35.61	51.13
Figure 4d	% Time in EPM open arms post NpHR modulation
	Sub.D eYFP mice	21.1	7.65	18.64	12.27	10.06	54.86	13.58	57.56	39.44
	Sub.D NpHR mice	11.9	73.53	4.97	31.92	10.83	80.31	7.24	1.31	35.45	70.64
Figure 4f	Delta in vivo firing rate (%) of VTA-BLA neuron under ChR2 stimulation
	Baseline	100	100	100	100	100	100	100	100	100
	0.2Hz 5p stimulation	114.7	153.68	155	117.65	105.86	122.16	183.52	148.24	102.25
	Post stimulation	84.1	65.9	77.69	81.47	92.32	114.22	52.56	98.48	92.27
Figure 4g	% Time in EPM open arms
	CSDS eYFP mice	0	6.58	7.35	2.76	18.86	0.23	8.32	10.35	3.14	0.39		8.98	3.59	9.5	14.3	1.44	3.81	0
	CSDS ChR2 mice	20.85	2.1	10.78	11.47	3.89	4.93	4.75	1.59	9.55	9.26	1.62	4.62	0.69		5.22	1.55	3.19	2.02	3.68	8.59
Figure 4h	% Time in EPM open arms under ChR2 modulation
	CSDS eYFP mice	4.65	3.62	4.73	0.35	5.06	0.64	3.5	0.1	5.46	2.18		4.95	7.46	6.98	3.86	0.31	6.58	4.28
	CSDS ChR2 mice	15.14	0.68	12.37	10.89	20.71	20.28	27.61	5.6	2.92	53.88	1.06	10.12	14.68		9.04	3.7	3.01	4.22	5.48	17.32
Figure 4i	% Time in EPM open arms under EPM-center ChR2 stimulation
	CSDS eYFP mice	0.04	3.78	0.78	3.96	11.79	0.82	4.27	0	8.35	0		8.1	7.54	3.38	1.96	3.91	10.54	0
	CSDS ChR2 mice	16.39	4.39	11.59	13.9	21.59	18.48	32.44	5.45	50.98	4.14	52.12	31.22	12.86		6.61	2.16	32.73	9.25	8.56	6.79
