# Supplementary material for: Midbrain projection to the basolateral amygdala encodes anxiety-like but not depression-like behaviors
Source: Nat Commun. 2022 Mar 22;13:1532. doi: 10.1038/s41467-022-29155-1 (PMC8940900; doi:10.1038/s41467-022-29155-1)
Supplement: Supplementary file 6 — Source data 2 [file 41467_2022_29155_MOESM6_ESM.xlsx]

## Sheet: Supplementary Figure 1
Sup. Figure 1a	% Time in EPM open arms
	CTL mice	7.555	15.936	81.543	16.007	43.771	34.151	60.49	20.874	42.031	18.897	20.943	12.368	27.75	16.261	25.092	48.643	18.619	31.721	7.496	43.342	4.752	4.21	15.1	40.87	23.09	13.94	10.54	18.53
	CSDS mice	5.66	4.285	5.799	16.254	46.162	32.636	1.178	3.633	4.602	0.871	8.525	7.554	5.315	21.826	0.619	10.692	12.13	2.217	8.601	2.006	14.791	3.955	21.582	9.042	16.706	7.14	11.756	0	2.013	3.848	2.614	3.737	18.207	3.426	7.173	5.08	17.265	8.975	3.46	4.993	2.689	10.682	12.301	7.762	5.688	5.806	35.569	12.346
Sup. Figure 1b	Time in EPM open arms
	CTL mice	23.223	49.249	245.446	49.149	132.933	94.728	182.115	62.83	126.093	56.69	62.83	37.104	83.25	48.782	75.275	145.928	55.856	95.162	22.489	129.796	13.947	12.546	44.211	113.046	64.364	41.375	27.828	53.921
	AD mice	17.217	13.08	17.718	49.283	138.472	98.399	3.57	11.078	14.014	2.636	25.759	22.923	16.316	67.401	1.869	32.533	38.105	27.127	50.117	21.421	35.269	0	6.039	11.545	21.789	15.516	53.454	26.927	10.644	15.282	8.308	33	37.971	23.29	17.451	5.806	35.569	12.346	14.314
	A mice	26.36	6.707	26.46	6.14	44.945	12.212	65.899	7.841	11.211	54.621	10.277	65.833	70.103	74.074	77.744	34.301	56.823	42.376	45.445	50.417	6.707	12.045	39.773	10.277	46.013	16.617	11.311
	Time in EPM closed arms
	CTL mice	236.937	210.41	46.814	209.409	144.645	144.177	88.588	186.387	153	218	218	238	174	186	220	51.349	189.523	156.757	228.762	127.061	246.98	257.758	173.908	104.004	173.507	198.665	173.006	158.025
	AD mice	258.058	271.372	235.435	229.53	119.62	163.664	289.756	269.637	239.439	280.081	238.606	249.583	274.642	192.559	293.393	248.081	245.379	218.118	115.148	233.734	193.527	254.354	236.336	223.557	238.572	229.997	153.854	182.015	248.782	222.055	255.822	207.441	190.657	251.151	223.49	251.151	221.989	237.638	227.994
	A mice	200.934	284.618	250.117	253.02	229.93	264.965	179.112	236.036	226.793	196.029	239.94	205.239	184.618	171.438	183.951	231.431	196.93	221.622	211.845	194.127	241.708	234.768	207.107	234.868	208.909	251.351	200.634
	Time in EPM center
	CTL mice	47.214	49.383	8.742	48.482	26.126	38.472	30.364	51.785	20.526	25.344	20	25	41	65	5	38.724	54.621	48.081	48.782	42.609	32.599	27.928	74.641	59.56	40.841	56.79	63.096	79.079
	AD mice	28.929	20.788	52.386	24.391	41.875	39.439	9.71	24.224	51.051	19.787	37.805	30.964	16.049	48.849	6.64	23.657	30.664	54.755	134.735	44.845	71.204	45.646	57.625	64.898	43.41	59.893	102.302	91.091	48.182	68.735	44.812	68.502	80.047	25.592	65.866	36.17	40.44	45.212	48.315
	A mice	64.965	11.145	31.064	46.947	28.996	31.632	60.327	56.123	61.996	49.35	49.783	28.929	45.279	54.488	38.305	34.268	46.246	36.003	42.709	58.625	60.16	58.559	62.296	58.725	45.112	32.065	74.308
	Locomotion (cm)
	CTL mice	904.215	1469.3	1292.16	1242.5	699.177	1232.04	1221.38	1351.91	1443.46	1625.36	2015.84	1934.7	2028.29	2038.8	2067.96	1382.44	1815.78	2082.46	1851.72	1949.22	1414.49	1336.18	1613.36	2087.23	2187.54	1842.65	2020.81	1611.38
	AD mice	929.643	952.86	1525.54	1278.9	901.71	1125.1	1089.4	1551.9	1393.4	685.75	1485.8	1233.6	1464.4	1445.2	1926.8	1338.2	1234.9	1630.6	1630.5	1709.5	1527.4	1621.3	1847	1475.6	1637.2	1224.7	1408.7	1622	1885.4	1478.6	1466.2	1010.3	1536.1	1603.7	1549.2	1616.5	1992.6	1550.9	1583
	A mice	1203.54	965.242	1148.62	1167.11	1099.3	613.597	1060.48	2332.86	2010.45	1894.43	557.04	1886.45	1767.34	1790.99	1609.69	1669.52	1478.64	1295.7	1822.44	1798.2	2011.19	2214.64	2312.44	2258.66	2051.4	1835.26	2300.24
	Velocity (cm/s)
	CTL mice	6.027	9.988	8.758	8.684	4.661	8.213	8.142	9.127	4.812	5.418	6.719	6.452	6.761	6.796	6.893	4.638	6.073	6.983	6.172	6.532	5.1	4.454	5.378	7.6	8.134	6.142	7.8	5.372
	AD mice	6.197	6.352	4.188	8.525	6.031	7.5	7.291	10.382	9.288	4.575	10.061	8.299	9.799	9.633	6.185	9.021	8.307	5.436	5.457	7.166	5.093	5.404	6.158	4.955	7.441	5.566	6.403	5.407	8.569	6.72	6.664	4.592	6.981	5.346	7.041	5.4	6.642	7.385	7.653
	A mice	4.019	6.449	7.657	7.78	7.346	4.09	7.123	7.814	6.701	6.315	7.816	6.318	5.903	5.993	5.378	5.576	4.943	4.326	6.104	6.302	6.708	7.394	7.707	7.528	6.838	6.118	7.676
Sup. Figure 1c	Correlation between social interaction ratio and time in EPM open arms
	SI ratio	185.043	114.935	217.453	163.515	170.678	145.572	99.037	124.887	110.937	111.456	179.11	138.69	145.711	121.597	114.143	134.21	131.33	106.28	123.9	202.012	154.528
	% Time in open arms	7.555	15.936	81.543	16.007	43.771	34.151	60.49	20.874	42.031	18.897	20.943	12.368	27.75	16.261	25.092	48.643	18.619	31.721	7.496	43.342	4.752
Sup. Figure 1d	% Time in OF Center
	CTL mice	5.898	2.144	6.217	9.742	13.107	15.636	13.013	3.96	10.677	7.185	3.626	6.573	10.469	18.077	21.755
	CSDS mice	3.907	2.301	0.861	1.391	4.011	6.251	4.327	2.97	8.408	3.403	5.583	6.573	4.082	2.814	7.363	9.543	3.726	2.914	4.805		2.38	2.458	5.386	0.747	0.24	3.472	1.912	0	1.602	0.807	1.272	4.538	4.571	7.252	2.97	2.614	2.369	5.127	6.795	4.671	5.417
Sup. Figure 1e	Time in Social Interaction (SI) Zone with and without social target
	CTL mice	No Target	62.83	78.14	53.086	48.715	54.321	67.301	59.493	93.494	38.972	64.164	64.965	73.74	68.6	73.74	79.75
		Target	82.52	83.05	51.852	51.819	90.124	99.566	65.999	104.204	69.803	88.989	94.661	98.97	63.83	98.97	79.58
	AD mice	No Target	65.1	100.53	61.13	76.08	91.52	95.66	71.5	65.07	60.09	89.66	75.61	75.91	82.05	81.01	69.7	81.75	66.9	71.5	63.13
		Target	39.71	61.23	39.24	74.07	68.23	68.9	56.72	59.23	11.71	57.79	49.62	57.76	48.82	72.14	48.25	52.39	6.91	56.72	37.371
	A mice	No Target	50.99	61.9	56.09	82.35	62.7	45.45	49.62	41.91	82.08	63.36	58.59	75.14	49.18	66.6	62.86	42.51	51.65	54.99	54.02	65.07	57.56
		Target	72.87	75.78	93.96	86.79	63.13	49.62	78.14	74.14	102.64	92.43	69.87	90.76	63.1	79.85	63.36	93.19	66.23	72.87	57.66	67.43	60.03
	Social interaction ratio
	CTL mice	131.33	106.28	97.674	106.37	165.909	147.943	110.937	111.456	179.11	138.69	145.711	134.21	93.04	134.21	99.79
	AD mice	60.99	60.9	64.19	97.37	74.55	72.03	79.33	91.03	19.49	64.46	65.62	76.09	59.5	89.04	69.22	64.08	10.32	79.33	59.197
	A mice	135.52	122.43	167.52	105.39	100.69	109.18	157.5	176.91	125.04	145.87	119.25	120.78	128.29	119.89	100.8	219.23	128.23	132.52	106.77	103.63	104.29
Sup. Figure 1f	Time in OF center
	CTL mice	14.147	5.539	18.652	29.226	39.322	46.908	39.039	11.879	32.032	21.555	10.878	19.72	23.457	55.245	65.265
	AD mice	10.31	6.406	2.503	3.837	10.677	18.752	12.98	8.909	25.225	10.21	16.75	19.72	12.246	8.442	22.089	28.629	11.178	8.742	14.414
	A mice	6.139	6.807	13.213	2.135	0.701	8.709	5.105	0	4.471	2.236	3.17	13.614	13.714	21.755	8.909	7.841	7.107	15.382	16.917	14.014	16.25
	Velocity (cm/s)
	CTL mice	12.869	10.634	9.119	7.896	8.32	7.451	8.962	8.865	9.79	9.155	6.797	8.097	6.056	7.259	9.722
	AD mice	9.899	8.44	8.003	8.206	6.397	6.581	8.113	9.13	7.252	7.851	7.46	8.364	6.345	8.391	9.862	7.552	7.011	7.134	10.815
	A mice	11.979	9.356	12.857	7.992	6.609	9.648	9.566	6.358	10.624	7.826	9.864	7.904	5.48	8.51	9.13	9.835	9.047	7.099	8.326	6.199	9.452
	Locomotion (cm)
	CTL mice	3859.43	3160.29	2735.62	2368.74	2496.1	2235.43	2688.72	2659.63	2936.87	2746.57	2039.14	2429.06	1815.52	2177.61	2916.69
	AD mice	2883.82	2460.69	2400.54	2397.41	1913.25	1974.4	2433.88	2739.33	2175.69	2355.2	2238.04	2509.2	1903.5	2517.15	2958.71	2265.55	2103.23	2140.13	3244.5
	A mice	3400.61	2806.45	3641.76	2397.41	1982.42	2637.46	2767.53	1895.43	3082.02	2342.83	1947.12	2371.19	1639.88	2553.12	2739.33	2950.44	2714.04	2127.76	2340.45	1859.73	2835.71
Sup. Figure 1g	Correlation between social interaction ratio and % time in OF center
	SI ratio	131.33	106.28	97.674	106.37	165.909	147.943	110.937	111.456	179.11	138.69	145.711	134.21	93.04	134.21	99.79
	% Time in OF center	5.898	2.144	6.217	9.742	13.107	15.636	13.013	3.96	10.677	7.185	3.626	6.573	10.469	18.077	21.755
Sup. Figure 1i	Correlation between social interaction ratio before and after CSDS
	Before CSDS	120.5	82.99	149	110.5	161.6	106.95	103.05	131.68	71.33	152.79	103.44	114.19	94.44	149.6	60.39	117.08	182.24	125.83	123.6		130.08	69.52	111.4	111.33	136.46	141.4	60.65	262.62	28.5	112.77
	After CSDS	10	44.97	50	51.4	60	60.71	62.97	67.18	70.54	72.82	74.72	82.21	85.14	85.79	86.48	86.95	87.84	88.28	95.03		99.44	104.48	114.14	121.6	126.2	137.6	140.33	153.9	159.9	165.05
Sup. Figure 1j	Correlation between % time in EPM open arms before and after CSDS
	Before CSDS	12.8	8.14	3.7	5.5	1.6	5.83	1.53	6.5	14.79	5.2	21.04	24.47	11.2	19.5	3	20.75	20.34	10.01	8.71		21.79	24.46	17.58	3	15.57	0.9	3.1	1.7	2.2	7
	After CSDS	0.9	7.53	0	1.5	0	7.01	9.03	0.2	6.56	0	4.24	13.13	0	3.2	0	1.25	5.03	11.79	7.6		8.24	4.63	10.46	8.35	7.36	3.2	0	0	0	1.9
Sup. Figure 1k	Correlation between social interaction ratio before and after CSDS
	Before CSDS	121.55	133.67	147.7	97.68	79.66	71.46	181.53
	After CSDS	110.94	111.46	179.11	138.69	145.71	179.72	95.86
Sup. Figure 1l	Correlation between % time in EPM open arms before and after CSDS
	Before CSDS	13.02	19.76	9.21	9.67	17.46	5.9	17.4
	After CSDS	9.05	15.6	14.19	1.3	8.24	6.3	5.52
[truncated: 18 more columns]

## Sheet: Supplementary Figure 2
Sup. Figure 2b	Social interaction ratio
	CTL mice	68.2	124.69	91.31	121.15	173.67	100.36	95.01	72.12	71.33	76.25	111.47	125.74	48.23	300	110.583	114.559	85.2595	307.832	170.86	91.2337	99.02	99.95	56.71
	AD mice	66.5	27.03	86.15	80.04	17.32	85	70.59	41.99	97.66	14.31	96.82	46.2	32.89	70.29	76.8381	96.3405	47.797	62.3041	79.0895	99.8266	12.7527	70.97	84.07	6.72	58.64
	A mice	195.21	102.37	111.04	271.57	106.15	147.53	117.62	394.68	165.905	105.966	136.842	174.812	115.115	109.131	165.342	261.762	165.94	125.758	116.109	169.52	121.5
	Sucrose preference
	CTL mice	0.58	8.6	3.08	8.45	3.9	3.62	3.17	4.65	1.7	0.14	1.19	3.38	0.29	3.2	1.8	2	1.1	4.25	1.66667	1.2	1.03	1.48	0.57
	AD mice	0.41	0.23	2.18	1.05	2.66	1.56	1.36	0.18	0.5	0.02	8	1	0.29	3.12	0.518519	2	2.34	0	0.58	1.27	0.8	0.11	0.58	0	1.16
	A mice	2.01	1.81	1.29	2.12	0.22	9.05	11.28	5.46667	1.2	1.4	1.7	7.38462	7.9375	0.650736	4.94886	1.8	1.1	1	0.9	2.81	4.13
	Female urine preference
	CTL mice	73.68	85.71	91.16	70.15	94.44	70	83.33	97.45	89.16	83.15	74.99	97.03	66.15	99	86.2745	85.5422	78.125	95.3125	94.8052	85.03	82.05	85.71	77.92
	AD mice	89.44	62.5	50	96.23	39.47	63.04	95.24	65.45	61.34	73.01	69.72	99.06	94.22	93.22	94.6809	87.6543	50	86.7647	80	55.5556	36.3636	73.49	70.93	36.25	62.34
	A mice	93.28	91.67	93.47	85.71	95.49	96.66	92.29	93.5484	98.8372	73.6842	71.2121	93.7398	76.8116	84.058	80	83.3333	69.0141	68.1159	37.1429	96.1	88.89
	% Time in OF center
	CTL mice	0.08	4.23	4.56	14.75	5.56	10.53	20	6.04	3.2	3.7	10.02	19.15	3.04	5.97198	2.65969	5.21728	11.8439	11.7562	3.22545	6.5614	4.03	6.8	3.77
	AD mice	1.25	2.63	1.89	2.28	1.76	5.81	5.02	13.32	8.87	1.93	0	1.04	3.04	0.71	2.19936	3.02481	6.71239	9.56511	2.71382	15.2374	7.26677	3.76	1.62	0.03	2.52
	A mice	3.34	3.57	4.47	3.01	1.77	1.92	2.28	2.15691	0	0.734312	5.56853	0	4.44444	3.88889	5.55556	1.26052	2.20559	4.4834	0.188892	10.22	0.46
	% Time in open arms
	CTL mice	3.18	5.31	4.49	9.26	0.62	23.44	19.14	14.87	6.39	7.99	2.64	8.55	4.3	5.854	4.489	0.556	1.271	4.8	3.867	8.535	15.86	15.6	11.9
	AD mice	2.58	4.41	0	5.49	7.63	7.07	4.12	5.92	8.33	3.12	3.12	0	0	0	7.262	0	7.51	0.56	1.41	1.12	7.964	1.56	2.11	0.73	1.16
	A mice	0.29	2.15	18.91	6.25	2.64	0.56	0	8.912	1.045	0	0.044	1.501	1.44	8.13	5.07	0	2.224	1.546	1.401	11.85	0.71
Sup. Figure 2c	Correlation with social interaction ratio
	SI ratio		66.5	27.03	86.15	80.04	17.32	85	70.59	41.99	97.66	14.31	96.82	46.2	32.89	70.29	76.838	96.341	47.797	62.304	79.09	99.827	12.753	70.97	84.07	6.72	58.64		195.21	102.37	111.04	271.57	106.15	147.53	117.62	394.68	165.905	105.966	136.842	174.812	115.115	109.131	165.342	261.762	165.94	125.758	116.109	169.52	121.5
	Female urine preference		0.41	0.23	2.18	1.05	2.66	1.56	1.36	0.34	0.5	0.02	8	1	0.29	3.12	0.519	2	2.34	0	0.58	1.27	0.8	0.11	0.58	0	1.16		2.01	1.81	1.29	2.12	0.22	9.05	11.28	5.467	1.2	1.4	1.7	7.385	7.938	0.651	4.949	1.8	1.1	1	0.9	2.812	4.13
	Sucrose preference		89.44	62.5	50	96.23	39.47	63.04	95.24	65.45	61.34	73.01	69.72	99.06	94.22	93.22	94.681	87.654	50	86.765	80	55.556	36.364	73.49	70.93	36.25	62.34		93.28	91.67	93.47	85.71	95.49	96.66	92.29	93.548	98.837	73.684	71.212	93.74	76.812	84.058	80	83.333	69.014	68.116	37.143	96.1	88.89
	% Time in OF center		1.25	2.63	1.89	2.28	1.76	5.81	5.02	13.32	8.87	1.93	0	1.04	3.04	0.71	2.199	3.025	6.712	9.565	2.714	15.237	7.267	3.757	1.62	0.03	2.52		3.34	3.57	4.47	3.01	1.77	1.92	2.28	2.157	0	0.734	5.569	0	4.444	3.889	5.556	1.261	2.206	4.483	0.189	10.22	0.46
	% Time in open arms		2.58	4.41	0	5.49	7.63	7.07	4.12	14.47	8.33	3.12	3.12	0	0	0	7.262	0	7.51	0.56	1.41	1.12	7.964	1.56	2.11	0.73	1.16		0.29	2.15	18.91	6.25	2.64	0.56	0	8.912	1.045	0	0.044	1.501	1.44	8.13	5.07	0	2.224	1.546	1.401	11.85	0.71
Sup. Figure 2d	Correlation with % time in EPM open arms
	% Time in open arms		2.58	4.41	0	5.49	7.63	7.07	4.12	14.47	8.33	3.12	3.12	0	0	0	7.262	0	7.51	0.56	1.41	1.12	7.964	1.56	2.11	0.73	1.16		0.29	2.15	18.91	6.25	2.64	0.56	0	8.912	1.045	0	0.044	1.501	1.44	8.13	5.07	0	2.224	1.546	1.401	11.85	0.71
	Female urine preference		0.41	0.23	2.18	1.05	2.66	1.56	1.36	0.34	0.5	0.02	8	1	0.29	3.12	0.519	2	2.34	0	0.58	1.27	0.8	0.11	0.58	0	1.16		2.01	1.81	1.29	2.12	0.22	9.05	11.28	5.467	1.2	1.4	1.7	7.385	7.938	0.651	4.949	1.8	1.1	1	0.9	2.812	4.13
	Sucrose preference		89.44	62.5	50	96.23	39.47	63.04	95.24	65.45	61.34	73.01	69.72	99.06	94.22	93.22	94.681	87.654	50	86.765	80	55.556	36.364	73.49	70.93	36.25	62.34		93.28	91.67	93.47	85.71	95.49	96.66	92.29	93.548	98.837	73.684	71.212	93.74	76.812	84.058	80	83.333	69.014	68.116	37.143	96.1	88.89
	% Time in OF center		1.25	2.63	1.89	2.28	1.76	5.81	5.02	13.32	8.87	1.93	0	1.04	3.04	0.71	2.199	3.025	6.712	9.565	2.714	15.237	7.267	3.757	1.62	0.03	2.52		3.34	3.57	4.47	3.01	1.77	1.92	2.28	2.157	0	0.734	5.569	0	4.444	3.889	5.556	1.261	2.206	4.483	0.189	10.22	0.46
Sup. Figure 2e	Correlation with social interaction ratio
	SI ratio		68.2	124.69	91.31	121.15	173.67	100.36	95.01	72.12	71.33	76.25	111.47	125.74	48.23	300	110.583	114.559	85.26	307.832	170.86	91.234	99.02	99.95	56.71
	Female urine preference		0.58	8.6	3.08	8.45	3.9	3.62	3.17	4.65	1.7	0.14	1.19	3.38	0.29	3.2	1.8	2	1.1	4.25	1.667	1.2	1.03	1.48	0.57
	Sucrose preference		73.68	85.71	91.16	70.15	94.44	70	83.33	97.45	89.16	83.15	74.99	97.03	66.15	99	86.275	85.542	78.125	95.313	94.805	85.03	82.05	85.71	77.92
	% Time in OF center		3.18	5.31	4.49	9.26	0.62	23.44	19.14	14.87	6.39	7.99	2.64	8.55	4.3	5.854	4.489	0.556	1.271	4.8	3.867	6.561	4.03	6.8	1.77
	% Time in open arms		0.08	4.23	4.56	14.75	5.56	10.53	20	6.04	3.2	3.7	10.02	19.15	3.04	5.972	2.66	5.217	11.844	11.756	3.225	8.535	15.86	15.6	11.9
Sup. Figure 2f	Correlation with % time in EPM open arms
	% Time in open arms		0.08	4.23	4.56	14.75	5.56	10.53	20	6.04	3.2	3.7	10.02	19.15	3.04	5.972	2.66	5.217	11.844	11.756	3.225	8.535	15.86	15.6	11.9
	Female urine preference		0.58	8.6	3.08	8.45	3.9	3.62	3.17	4.65	1.7	0.14	1.19	3.38	0.29	3.2	1.8	2	1.1	4.25	1.667	1.2	1.03	1.48	0.57
	Sucrose preference		73.68	85.71	91.16	70.15	94.44	70	83.33	97.45	89.16	83.15	74.99	97.03	66.15	99	86.275	85.542	78.125	95.313	94.805	85.03	82.05	85.71	77.92
	% Time in OF center		3.18	5.31	4.49	9.26	0.62	23.44	19.14	14.87	6.39	7.99	2.64	8.55	4.3	5.854	4.489	0.556	1.271	4.8	3.867	6.561	7.36	6.8	3.77

## Sheet: Supplementary Figure 3
Sup. Figure 3b	Labeled neurons for eGFP: VTA-BLA and TdTomato: VTA-Nac
	eGFP	210	100	84	124		17	5	105	31	8
	TdTomato	418	265	160	271		67	20	104	55	56
	Dual	11	10	3	8		5	3	8	5	0
Sup. Figure 3d	Percentage of labeled neurons for eYFP and TH
	eYFP/TH-	4	5	0	14	6	0	0	14	0	11	20	6
	eYFP/TH+	96	95	100	86	94	100	100	86	100	89	80	94
Sup. Figure 3e	VTA-BLA neuron firing rate activity (Hz) in putative DA and virally labelled DA neurons of CTL mice
	Rg_eYFP	0.7	0.43	0.51	0.83	0.86	0.74	2.5	2.3	3.5	3.5	4.35	1.15	2.98	0.18	0.23	0.35
	Luma	1	1.2	3.8	1.92	0.6	1.5	0.6	0.6	0.3	0.4	1.9	1.6	1.9	4	3	5
Sup. Figure 3f	VTA-BLA neuron firing rate activity (Hz) in putative DA and virally labelled DA neurons of AD mice
	Rg_eYFP	0.58	0.63	1.46	0.59	0.9	1.11	0.33	0.35	0.35	0.63	0.64	0.43	0.1	0.15	0.11	0.15	0.45	0.88	0.7	0.4	0.36	0.68	0.85	1.5	1.21	0.55	3.03	2.16	1.31	0.53	4.56	2.28
	Luma	0.3	0.5	1	1.3	1.2	1.7	0.4	0.8	1.21	1.5	0.73	0.5	0.7	0.4
Sup. Figure 3g	VTA-BLA neuron firing rate activity (Hz) in putative DA and virally labelled DA neurons of A mice
	Rg_eYFP	0.37	0.22	0.02	0.43	1.64	0.91	0.68	1.62	0.07	0.3	0.39	0.2	0.72	0.28	0.94	1.3	1.32	0.73	1.28	1.15	0.68
	Luma	0.6	0.4	1	0.9	1.8	2.38	1.9	0.21	0.5
Sup. Figure 3h	Correlation between social interaction ratio or %time in EPM open arms and the average firing rate activity of VTA-BLA neurons in CTL mice
	SI ratio	109.4	121.17	137.4	139.3	100.97	106.37	113.55
	% time in EPM open arms	15.101	18.53	23.09	13.9	4.99	21.53	20.9
	Firing rate	0.55	0.81	2.95	1.71	0.25	2.83	4
Sup. Figure 3i	Correlation between social interaction ratio or %time in EPM open arms and the average firing rate activity of VTA-BLA neurons in CSDS mice
	SI ratio	34.04	7.61	11.69	17.8	82.7	36.66	14.02	69.67	39.72	50.19		127.1	124.41	115.47	108	136.97	127.09
	% time in EPM open arms	4.925	1.981	4.182	3.7	13	17.06	0.44	11.02	1.22	12.19		9.019	9.303	3.952	8.7	3.9	6.17
	Firing rate	0.88	0.46	0.23	0.52	0.99	4.24	1.76	0.48	1.03	0.46		0.2	0.67	0.61	0.58	1.25	1.08

## Sheet: Supplementary Figure 4
Sup. Figure 4b	Social interaction ratio
	CTL fiber	148.54	110.02	120.04	140.92	161.14	262.14	152.33	112.29	150.08	140.79	94.92	60.85	132.16	180.18	96.34
	CTL	125.83	130.08	114.19	111.4	82.99	117.08	123.6	182.24	136.46	103.44	141.37	120.52	106.95	121.55	133.67	179.11	138.69	145.71	165.91	147.94
Sup. Figure 4c	% Time in open arms
	CTL	11.79	21.79	13.13	9.03	8.35	17.58	7.53	8.71	7.6	5.03	7.36	4.24	6.56	4.63	7.01	13.02	19.76	15.6	14.19	17.46
	CTL fiber	3.7	25.26	13.05	6	5.2	7	19.5	3.1	11.2	3	6.5	6.28	17.4	9.8	5.6
Sup. Figure 4d	Correlation between time in SI zone without social target and with mean AUC or with number of events per minute
	Time in SI zone	42.6	39.7	41.8	48	63.8	34.3	40.5	53.3	42.3	55.6	59.1	58.8	16.2	34.1	63	68.8	68	91.8	68.7	93.2	87.5	69.2	51.4
	AUC	1.24	0.15	-0.54	0.62	0.63	0.57	0.24	-1.24	0.44	0.22	0.08	-0.25	-0.01	0.38	0.73	0.31	1.06	-0.04	-0.47	-0.5	0.67	-0.68	3.15
	Events per minute	4	14	6	29	18	1	12	10	10	3	2.8	5.2	12	4.8	14.8	10.8	15.6	8	1.2	11	1.6	5.2	3.2
Sup. Figure 4e	Correlation between time in SI zone with social target and with mean AUC or with number of events per minute
	Time in SI zone	113.3	105.9	49.5	88	113.4	79.9	122.7	58.9	44.4	59.9	67	76.5	95	49.6	49.9	37.2	61.9	61.8	81.5	44.7	75.9	13	59.5
	AUC	-0.48	1.09	0.1	0.2	-0.08	0.85	0.5	-0.31	2.52	0.56	1.29	0.63	-0.19	0.27	0.84	0.83	0	0.11	0.06	0.29	0.07	-0.29	0.07
	Events per minute	6.8	3	5	8.4	3.6	6	2.8	7.2	1.2	6.8	8	3.6	1.2	13.6	4	9	16	29	17	25	3	7	9
Sup. Figure 4f	Dynamics of averaged GCAMP signals
	Time (s)	0	0.00262141	0.00524282	0.00786424	0.0104856	0.0131073	0.0157287	0.0183501	0.0209715	0.0235929	0.0262144	0.0288358	0.0314572	0.0340788	0.0367002	0.0393217	0.0419431	0.0445645	0.0471859	0.0498073	0.0524287	0.0550501	0.0576718	0.0602932	0.0629146	0.065536	0.0681574	0.0707788	0.0734003	0.0760217	0.0786431	0.0812647	0.0838861	0.0865076	0.089129	0.0917504	0.0943718	0.0969934	0.0996149	0.102236	0.104858	0.107479	0.110101	0.112722	0.115343	0.117965	0.120586	0.123208
	No Target: z-scores average minus s.e.m.	-0.0544102	-0.0535293	-0.0528368	-0.0521901	-0.0514935	-0.0507829	-0.0500389	-0.0493924	-0.0487982	-0.0482692	-0.0477748	-0.047165	-0.0465298	-0.0459184	-0.0453551	-0.0448152	-0.0441729	-0.0434133	-0.0425778	-0.0417294	-0.0409716	-0.0402389	-0.0395085	-0.0387398	-0.03793	-0.0372258	-0.0366226	-0.0361895	-0.0358278	-0.0354769	-0.0351506	-0.0348138	-0.0345322	-0.0343274	-0.0341373	-0.0339501	-0.0337415	-0.033575	-0.033538	-0.0336048	-0.0337879	-0.0339838	-0.0341461	-0.0342989	-0.0344649	-0.0347112	-0.0349583	-0.0352308
	No Target: z-scores average	-0.0410408	-0.0401598	-0.0394674	-0.0388207	-0.0381241	-0.0374134	-0.0366694	-0.036023	-0.0354288	-0.0348997	-0.0344054	-0.0337956	-0.0331604	-0.0325489	-0.0319857	-0.0314458	-0.0308035	-0.0300439	-0.0292083	-0.02836	-0.0276022	-0.0268695	-0.026139	-0.0253704	-0.0245606	-0.0238564	-0.0232531	-0.0228201	-0.0224584	-0.0221075	-0.0217812	-0.0214444	-0.0211628	-0.020958	-0.0207679	-0.0205806	-0.0203721	-0.0202056	-0.0201686	-0.0202354	-0.0204185	-0.0206143	-0.0207766	-0.0209295	-0.0210955	-0.0213418	-0.0215889	-0.0218614
	No Target: z-scores average plus s.e.m.	-0.0276714	-0.0267904	-0.0260979	-0.0254513	-0.0247547	-0.024044	-0.0233	-0.0226536	-0.0220594	-0.0215303	-0.021036	-0.0204262	-0.019791	-0.0191795	-0.0186163	-0.0180764	-0.0174341	-0.0166744	-0.0158389	-0.0149905	-0.0142328	-0.0135001	-0.0127696	-0.012001	-0.0111912	-0.010487	-0.00988373	-0.00945072	-0.00908895	-0.00873806	-0.00841176	-0.00807494	-0.0077934	-0.00758857	-0.00739846	-0.00721123	-0.00700265	-0.0068362	-0.00679915	-0.00686602	-0.00704905	-0.00724494	-0.00740723	-0.00756006	-0.00772606	-0.00797236	-0.00821945	-0.008492
	Target: z-scores average minus s.e.m.	-0.0533759	-0.0530194	-0.0526758	-0.0524764	-0.0522606	-0.05217	-0.0520928	-0.0519597	-0.0519598	-0.0518182	-0.051668	-0.0514248	-0.051107	-0.0509048	-0.0507826	-0.0508286	-0.0508015	-0.0506094	-0.0503601	-0.0500359	-0.0497287	-0.0494877	-0.0492282	-0.0490229	-0.0487569	-0.0484572	-0.0481854	-0.0478697	-0.0476899	-0.0474689	-0.0472674	-0.0471804	-0.0472549	-0.0475623	-0.0478763	-0.0482071	-0.048484	-0.0486232	-0.0487341	-0.0488736	-0.0490654	-0.0493367	-0.0495685	-0.049821	-0.0500631	-0.050262	-0.0504808	-0.0505103
	Target: z-scores average	-0.0404192	-0.0400626	-0.0397191	-0.0395197	-0.0393039	-0.0392133	-0.0391361	-0.039003	-0.0390031	-0.0388615	-0.0387113	-0.0384681	-0.0381503	-0.0379481	-0.0378259	-0.0378719	-0.0378448	-0.0376527	-0.0374034	-0.0370792	-0.036772	-0.0365309	-0.0362715	-0.0360662	-0.0358002	-0.0355005	-0.0352287	-0.0349129	-0.0347331	-0.0345122	-0.0343107	-0.0342237	-0.0342981	-0.0346056	-0.0349196	-0.0352504	-0.0355273	-0.0356665	-0.0357774	-0.0359168	-0.0361087	-0.03638	-0.0366118	-0.0368642	-0.0371064	-0.0373052	-0.0375241	-0.0375536
	Target: z-scores average plus s.e.m.	-0.0274624	-0.0271059	-0.0267624	-0.026563	-0.0263472	-0.0262566	-0.0261794	-0.0260462	-0.0260464	-0.0259048	-0.0257546	-0.0255114	-0.0251936	-0.0249914	-0.0248692	-0.0249152	-0.024888	-0.024696	-0.0244467	-0.0241225	-0.0238153	-0.0235742	-0.0233148	-0.0231094	-0.0228435	-0.0225438	-0.022272	-0.0219562	-0.0217764	-0.0215555	-0.0213539	-0.0212669	-0.0213414	-0.0216488	-0.0219629	-0.0222937	-0.0225705	-0.0227098	-0.0228207	-0.0229601	-0.023152	-0.0234233	-0.023655	-0.0239075	-0.0241497	-0.0243485	-0.0245674	-0.0245969
	No Target	-0.733	-0.785	0.457	-1.056	0.096	1.035	1.397	1.177	-0.227	0.933	0.54	-0.94	-0.896	0.372	-0.523	0.992	1.773	2.093	0.241	-1.022	0.379	0.074	0.411	-0.373	-0.7	0.715	-0.303	-0.7	0.715	-0.303	-0.583	-1.505	0.411	0.028	-0.148	0.544	0.631	-0.073	-0.765	0.482	-0.425	0.471	1.721	0.306	0.86	-0.77	0.811	0.198
	Target	-0.725	-0.398	-1.148	0.445	0.81	0.87	0.088	0.73	0.169	0.744	0.025	-0.113	0.285	-0.237	-0.206	0.036	-0.216	-0.221	-0.492	-0.066	1.214	-0.388	0.519	-0.281	-0.34	-0.395	-0.508	0.583	0.179	-0.762	-0.016	-0.038	1.23	0.303	-0.351	0.914	-0.938	0.528	-0.864	-0.728	-1.07	-1.053	0.039	-0.529	0.139	-0.663	-0.447	0.403
	Dynamics of averaged 405nm signals
	No Target: z-scores average minus s.e.m.	-0.040654	-0.0393752	-0.0382286	-0.0371597	-0.0359291	-0.0343654	-0.0328536	-0.0317823	-0.0311146	-0.0306271	-0.0302345	-0.0297283	-0.0291165	-0.028744	-0.0287866	-0.0289537	-0.0288711	-0.0285794	-0.0281919	-0.0278544	-0.0278042	-0.0280618	-0.028294	-0.0282783	-0.0281816	-0.0281647	-0.0283186	-0.0286682	-0.0289834	-0.0288765	-0.0283254	-0.0276773	-0.0271133	-0.0265814	-0.0259497	-0.0251573	-0.0240347	-0.0227068	-0.0215243	-0.0205631	-0.0195811	-0.0185012	-0.0173238	-0.0161095	-0.0150082	-0.0141859	-0.0135071	-0.0126476
	No Target: z-scores average	-0.0290916	-0.0278128	-0.0266662	-0.0255973	-0.0243667	-0.0228029	-0.0212912	-0.0202198	-0.0195522	-0.0190647	-0.0186721	-0.0181659	-0.0175541	-0.0171816	-0.0172242	-0.0173913	-0.0173087	-0.017017	-0.0166295	-0.016292	-0.0162418	-0.0164994	-0.0167316	-0.0167159	-0.0166192	-0.0166023	-0.0167562	-0.0171058	-0.017421	-0.0173141	-0.016763	-0.0161148	-0.0155509	-0.015019	-0.0143873	-0.0135949	-0.0124723	-0.0111443	-0.0099619	-0.00900071	-0.00801873	-0.00693876	-0.00576137	-0.00454714	-0.00344582	-0.00262345	-0.00194465	-0.00108517
	No Target: z-scores average plus s.e.m.	-0.0175292	-0.0162504	-0.0151037	-0.0140349	-0.0128043	-0.0112405	-0.0097288	-0.00865744	-0.00798982	-0.00750225	-0.00710965	-0.0066035	-0.00599168	-0.00561919	-0.00566182	-0.00582888	-0.00574631	-0.00545454	-0.00506709	-0.00472958	-0.00467942	-0.00493698	-0.00516922	-0.00515349	-0.0050568	-0.00503992	-0.00519375	-0.00554339	-0.00585862	-0.00575166	-0.00520061	-0.00455244	-0.00398845	-0.00345659	-0.00282493	-0.00203251	-0.000909885	0.000418063	0.00160051	0.0025617	0.00354368	0.00462365	0.00580104	0.00701527	0.00811659	0.00893896	0.00961776	0.0104772
	Target: z-scores average minus s.e.m.	-0.0249342	-0.0247896	-0.0246057	-0.0243228	-0.0238176	-0.023075	-0.0223216	-0.0217503	-0.0212155	-0.0204961	-0.0195853	-0.0185414	-0.0174234	-0.0164806	-0.0158498	-0.0153032	-0.0146319	-0.0138814	-0.0132633	-0.0127426	-0.0123073	-0.0118782	-0.0112591	-0.0103729	-0.0094202	-0.00857396	-0.00778081	-0.00701863	-0.00618591	-0.00524389	-0.00422587	-0.00331695	-0.00259164	-0.00199288	-0.00138291	-0.000641004	0.000182267	0.000984633	0.00156664	0.00197536	0.00239947	0.00288388	0.00340067	0.00392037	0.00436415	0.0046537	0.00499601	0.0055323
	Target: z-scores average	-0.0131291	-0.0129845	-0.0128005	-0.0125177	-0.0120125	-0.0112698	-0.0105165	-0.00994515	-0.00941038	-0.00869096	-0.00778015	-0.00673623	-0.00561827	-0.00467551	-0.00404465	-0.00349807	-0.00282681	-0.00207627	-0.00145823	-0.000937519	-0.000502188	-7.30805e-05	0.000546012	0.0014322	0.00238492	0.00323116	0.00402431	0.00478649	0.00561921	0.00656123	0.00757925	0.00848817	0.00921347	0.00981223	0.0104222	0.0111641	0.0119874	0.0127898	0.0133718	0.0137805	0.0142046	0.014689	0.0152058	0.0157255	0.0161693	0.0164588	0.0168011	0.0173374
	Target: z-scores average plus s.e.m.	-0.00132395	-0.00117939	-0.000995421	-0.000712605	-0.000207365	0.000535285	0.0012886	0.00185996	0.00239474	0.00311416	0.00402497	0.00506888	0.00618685	0.00712961	0.00776047	0.00830705	0.00897831	0.00972885	0.0103469	0.0108676	0.0113029	0.011732	0.0123511	0.0132373	0.01419	0.0150363	0.0158294	0.0165916	0.0174243	0.0183663	0.0193844	0.0202933	0.0210186	0.0216174	0.0222273	0.0229692	0.0237925	0.0245949	0.0251769	0.0255856	0.0260097	0.0264941	0.0270109	0.0275306	0.0279744	0.0282639	0.0286062	0.0291425
	No Target	0.15	0.307	0.18	0.442	0.237	0.278	0.33	0.224	0.145	0.337	0.39	0.065	-0.333	0.106	0.26	-0.211	0.287	0.252	0.292	-0.052	0.155	0.277	0.058	0.286	-0.097	-0.31	-0.398	-0.097	-0.31	-0.398	0.153	-0.088	0.139	-0.227	0.102	0.228	-0.131	0.015	0.704	0.279	0.293	0.047	0.124	-0.448	0.058	0.376	0.077	-0.221
	Target	0.032	0.04	-0.21	0.512	0.188	0.569	0.158	0.018	0.242	0.008	-0.103	-0.034	-0.053	-0.024	0.076	-0.289	0.292	-0.087	-0.842	-0.396	0.36	-0.022	-0.109	-0.132	-0.231	-0.526	-0.056	0.446	0.153	-0.017	0.188	-0.061	-0.561	-0.236	0.012	-0.487	0.741	0.366	0.205	0.055	-0.136	-0.145	0.198	-0.241	-0.066	-0.187	-0.597	0.135
Sup. Figure 4g	Dynamics of averaged GCAMP signals
	No Target: z-scores average minus s.e.m.	-0.0604218	-0.0591682	-0.0580217	-0.0568548	-0.0556337	-0.0544381	-0.0532371	-0.0521885	-0.0512176	-0.050293	-0.0493834	-0.0483432	-0.0472962	-0.0462924	-0.0453862	-0.0445674	-0.0437033	-0.042819	-0.0419065	-0.0409528	-0.0400313	-0.0390776	-0.0381283	-0.0371805	-0.0362339	-0.0354557	-0.0348212	-0.0343587	-0.0339262	-0.0334199	-0.0328938	-0.032326	-0.0317957	-0.03134	-0.0309297	-0.0305781	-0.0302208	-0.0298998	-0.0296785	-0.0295058	-0.0294101	-0.0293028	-0.0292065	-0.0291823	-0.0292131	-0.0293729	-0.0295677	-0.0297816
	No Target: z-scores average	-0.0457119	-0.0444583	-0.0433118	-0.0421449	-0.0409238	-0.0397282	-0.0385272	-0.0374786	-0.0365077	-0.0355831	-0.0346735	-0.0336333	-0.0325863	-0.0315825	-0.0306763	-0.0298575	-0.0289934	-0.0281091	-0.0271966	-0.0262429	-0.0253214	-0.0243677	-0.0234184	-0.0224706	-0.021524	-0.0207458	-0.0201113	-0.0196488	-0.0192163	-0.01871	-0.0181839	-0.0176161	-0.0170858	-0.0166301	-0.0162198	-0.0158682	-0.0155109	-0.01519	-0.0149686	-0.0147959	-0.0147002	-0.0145929	-0.0144966	-0.0144724	-0.0145032	-0.014663	-0.0148578	-0.0150717
	No Target: z-scores average plus s.e.m.	-0.0310021	-0.0297484	-0.0286019	-0.027435	-0.0262139	-0.0250183	-0.0238173	-0.0227687	-0.0217978	-0.0208732	-0.0199636	-0.0189234	-0.0178764	-0.0168726	-0.0159664	-0.0151476	-0.0142835	-0.0133992	-0.0124867	-0.011533	-0.0106115	-0.00965781	-0.00870854	-0.00776073	-0.00681413	-0.0060359	-0.00540139	-0.00493887	-0.0045064	-0.00400008	-0.00347397	-0.00290622	-0.00237593	-0.0019202	-0.00150992	-0.00115829	-0.00080096	-0.000480053	-0.000258681	-8.60085e-05	9.66375e-06	0.000116955	0.00021331	0.000237534	0.000206701	4.69262e-05	-0.000147858	-0.000361768
	Target: z-scores average minus s.e.m.	-0.0335698	-0.0336878	-0.0338278	-0.0341294	-0.0343976	-0.0348492	-0.0353175	-0.0357247	-0.0362326	-0.0365743	-0.0369364	-0.0372531	-0.0374498	-0.0376437	-0.0377448	-0.0379093	-0.0380063	-0.0379869	-0.0381096	-0.0382277	-0.0383776	-0.0385824	-0.0387295	-0.0389279	-0.0389947	-0.0390199	-0.0390224	-0.0389449	-0.0390398	-0.0391764	-0.0394182	-0.0398054	-0.0402669	-0.0408311	-0.0412805	-0.041715	-0.0421716	-0.0425186	-0.0429103	-0.043332	-0.0438238	-0.0444217	-0.0449978	-0.0456431	-0.0462597	-0.0468562	-0.0474832	-0.047957
	Target: z-scores average	-0.0187117	-0.0188296	-0.0189697	-0.0192713	-0.0195395	-0.019991	-0.0204594	-0.0208666	-0.0213745	-0.0217162	-0.0220782	-0.022395	-0.0225917	-0.0227855	-0.0228867	-0.0230512	-0.0231481	-0.0231288	-0.0232514	-0.0233696	-0.0235194	-0.0237243	-0.0238714	-0.0240698	-0.0241366	-0.0241618	-0.0241642	-0.0240867	-0.0241817	-0.0243183	-0.0245601	-0.0249473	-0.0254087	-0.025973	-0.0264223	-0.0268569	-0.0273135	-0.0276605	-0.0280521	-0.0284739	-0.0289656	-0.0295635	-0.0301397	-0.030785	-0.0314016	-0.0319981	-0.0326251	-0.0330988
	Target: z-scores average plus s.e.m.	-0.00385358	-0.0039715	-0.00411156	-0.00441314	-0.00468132	-0.0051329	-0.00560123	-0.00600842	-0.00651634	-0.00685807	-0.00722012	-0.00753685	-0.00773359	-0.00792741	-0.00802856	-0.00819304	-0.00828999	-0.00827064	-0.0083933	-0.00851143	-0.0086613	-0.00886614	-0.00901325	-0.00921167	-0.00927843	-0.00930364	-0.00930611	-0.00922861	-0.00932353	-0.00946017	-0.00970193	-0.0100892	-0.0105506	-0.0111148	-0.0115642	-0.0119988	-0.0124553	-0.0128023	-0.013194	-0.0136157	-0.0141075	-0.0147054	-0.0152816	-0.0159268	-0.0165435	-0.01714	-0.0177669	-0.0182407
	No Target	-0.7	0.715	-0.303	-0.583	-1.505	0.411	0.028	-0.148	0.544	0.631	-0.073	-0.765	0.482	-0.425	0.471	1.721	0.306	0.86	-0.77	0.811	0.198	0.39	-0.014	0.098	-0.378	0.291	0.633	-0.137	0.406	-0.618	1.587	-0.286	-0.332	-0.77	0.21	0.402	-1.295	0.574	0.916	1.4	0.375	0.219	-0.741	0.753	0.467	0.088	0.509	-1.397
	Target	-0.508	0.179	-0.762	-0.016	-0.038	1.23	0.303	-0.351	0.914	-0.938	0.528	-0.864	-0.728	-1.07	-1.053	0.039	-0.529	0.139	-0.663	-0.447	0.403	0.597	1.125	-0.793	1.443	0.398	0.276	1.19	0.222	1.062	-0.95	0.815	-0.19	1.066	0.327	0.288	-0.992	0.233	-0.676	0.278	0.668	0.323	-0.962	0.617	0.263	0.785	-0.017	-0.164
	Dynamics of averaged 405nm signals
	No Target: z-scores average minus s.e.m.	-0.1345	-0.133052	-0.132038	-0.131528	-0.130812	-0.128774	-0.126165	-0.124605	-0.124427	-0.125053	-0.12609	-0.126578	-0.126127	-0.125815	-0.126593	-0.127832	-0.128511	-0.128548	-0.127966	-0.127135	-0.127107	-0.128311	-0.129908	-0.130788	-0.131186	-0.131641	-0.132618	-0.134587	-0.137227	-0.139047	-0.13953	-0.139783	-0.140342	-0.141117	-0.141918	-0.142473	-0.141884	-0.140185	-0.13864	-0.137719	-0.136725	-0.135383	-0.133628	-0.131388	-0.129043	-0.127557	-0.126894	-0.125854
	No Target: z-scores average	-0.11317	-0.111723	-0.110709	-0.110198	-0.109482	-0.107444	-0.104836	-0.103275	-0.103097	-0.103723	-0.104761	-0.105249	-0.104797	-0.104486	-0.105264	-0.106502	-0.107181	-0.107218	-0.106636	-0.105806	-0.105777	-0.106981	-0.108579	-0.109458	-0.109856	-0.110311	-0.111289	-0.113257	-0.115897	-0.117717	-0.1182	-0.118453	-0.119013	-0.119787	-0.120588	-0.121144	-0.120555	-0.118855	-0.11731	-0.11639	-0.115396	-0.114053	-0.112298	-0.110059	-0.107713	-0.106228	-0.105565	-0.104524
	No Target: z-scores average plus s.e.m.	-0.0918407	-0.0903929	-0.0893789	-0.0888684	-0.0881527	-0.0861148	-0.083506	-0.0819456	-0.0817678	-0.0823934	-0.0834309	-0.0839191	-0.0834673	-0.0831562	-0.0839341	-0.0851728	-0.0858518	-0.0858884	-0.0853065	-0.0844762	-0.0844475	-0.0856516	-0.0872489	-0.0881286	-0.0885264	-0.0889813	-0.0899589	-0.0919278	-0.0945678	-0.0963875	-0.0968705	-0.0971234	-0.0976832	-0.0984577	-0.0992588	-0.099814	-0.0992252	-0.0975255	-0.0959804	-0.0950601	-0.0940659	-0.0927235	-0.0909687	-0.0887291	-0.0863834	-0.0848981	-0.084235	-0.0831945
	Target: z-scores average minus s.e.m.	-0.0393447	-0.0400565	-0.0403237	-0.0404679	-0.0401712	-0.0390466	-0.0374168	-0.0359551	-0.0344235	-0.0322821	-0.0298163	-0.0272014	-0.0242238	-0.0214557	-0.0197169	-0.018601	-0.0176076	-0.0167925	-0.0165902	-0.0165896	-0.016656	-0.0167384	-0.0164029	-0.0152892	-0.0137209	-0.01224	-0.0106496	-0.00904595	-0.00747765	-0.00595765	-0.00433651	-0.00285962	-0.00181022	-0.000979788	-0.000164206	0.000756106	0.00177752	0.00302708	0.0039856	0.00454401	0.00503999	0.00546443	0.00586105	0.0063955	0.00711763	0.00757353	0.00803479	0.0088582
	Target: z-scores average	-0.0206275	-0.0213393	-0.0216064	-0.0217506	-0.0214539	-0.0203293	-0.0186995	-0.0172379	-0.0157062	-0.0135648	-0.011099	-0.00848411	-0.00550658	-0.00273842	-0.000999647	0.000116302	0.00110966	0.00192474	0.00212711	0.00212765	0.00206125	0.00197885	0.0023144	0.00342803	0.00499637	0.00647725	0.0080677	0.00967132	0.0112396	0.0127596	0.0143808	0.0158576	0.016907	0.0177375	0.0185531	0.0194734	0.0204948	0.0217443	0.0227029	0.0232613	0.0237573	0.0241817	0.0245783	0.0251128	0.0258349	0.0262908	0.0267521	0.0275755
	Target: z-scores average plus s.e.m.	-0.0393447	-0.0400565	-0.0403237	-0.0404679	-0.0401712	-0.0390466	-0.0374168	-0.0359551	-0.0344235	-0.0322821	-0.0298163	-0.0272014	-0.0242238	-0.0214557	-0.0197169	-0.018601	-0.0176076	-0.0167925	-0.0165902	-0.0165896	-0.016656	-0.0167384	-0.0164029	-0.0152892	-0.0137209	-0.01224	-0.0106496	-0.00904595	-0.00747765	-0.00595765	-0.00433651	-0.00285962	-0.00181022	-0.000979788	-0.000164206	0.000756106	0.00177752	0.00302708	0.0039856	0.00454401	0.00503999	0.00546443	0.00586105	0.0063955	0.00711763	0.00757353	0.00803479	0.0088582
	No Target	-0.097	-0.31	-0.398	0.153	-0.088	0.139	-0.227	0.102	0.228	-0.131	0.015	0.704	0.279	0.293	0.047	0.124	-0.448	0.058	0.376	0.077	-0.221	0.027	0.343	-0.192	-0.068	0.294	-0.243	-0.163	0.072	0.106	-0.078	-0.102	-0.089	-0.034	0.361	0.188	0.326	-0.218	0.2	0.222	0.016	0.284	0.259	-0.442	0.331	0.003	-0.024	-0.661
	Target	-0.056	0.153	-0.017	0.188	-0.061	-0.561	-0.236	0.012	-0.487	0.741	0.366	0.205	0.055	-0.136	-0.145	0.198	-0.241	-0.066	-0.187	-0.597	0.135	-0.117	0.332	0.265	0.21	0.637	0.42	0.857	-0.326	-0.514	0.159	-0.283	-0.39	-0.134	0.18	0.281	-0.54	0.052	-0.23	-0.013	-0.069	0.028	-0.059	-0.065	-0.129	0.623	-0.121	-0.274
Sup. Figure 4h	Dynamics of averaged GCAMP signals
	No Target: z-scores average minus s.e.m.	-0.0490689	-0.0493474	-0.0500675	-0.0510393	-0.0519744	-0.0527727	-0.0534503	-0.0540552	-0.0546327	-0.0553342	-0.0561318	-0.0568613	-0.0575071	-0.0581163	-0.0586198	-0.058948	-0.0589956	-0.0586237	-0.0580277	-0.057507	-0.0572589	-0.0572135	-0.0571638	-0.0569524	-0.0565685	-0.0560944	-0.0555884	-0.0552472	-0.0551054	-0.0552381	-0.0555334	-0.0559151	-0.0564074	-0.0569831	-0.057478	-0.0578023	-0.0580564	-0.0583705	-0.0589069	-0.0597191	-0.0607692	-0.0619083	-0.0628752	-0.0635789	-0.0641654	-0.0646809	-0.0650907	-0.0655457
	No Target: z-scores average	-0.0265083	-0.0267868	-0.0275069	-0.0284787	-0.0294137	-0.030212	-0.0308896	-0.0314945	-0.0320721	-0.0327736	-0.0335711	-0.0343006	-0.0349464	-0.0355557	-0.0360592	-0.0363874	-0.0364349	-0.036063	-0.0354671	-0.0349463	-0.0346983	-0.0346529	-0.0346032	-0.0343918	-0.0340078	-0.0335337	-0.0330278	-0.0326866	-0.0325448	-0.0326775	-0.0329728	-0.0333544	-0.0338468	-0.0344225	-0.0349174	-0.0352416	-0.0354958	-0.0358099	-0.0363463	-0.0371584	-0.0382085	-0.0393476	-0.0403146	-0.0410182	-0.0416048	-0.0421203	-0.0425301	-0.0429851
	No Target: z-scores average plus s.e.m.	-0.00394765	-0.00422615	-0.00494624	-0.00591802	-0.0068531	-0.0076514	-0.00832899	-0.00893389	-0.00951142	-0.010213	-0.0110105	-0.01174	-0.0123858	-0.012995	-0.0134986	-0.0138268	-0.0138743	-0.0135024	-0.0129064	-0.0123857	-0.0121376	-0.0120922	-0.0120425	-0.0118311	-0.0114472	-0.0109731	-0.0104672	-0.0101259	-0.00998415	-0.0101168	-0.0104122	-0.0107938	-0.0112861	-0.0118619	-0.0123567	-0.012681	-0.0129352	-0.0132493	-0.0137857	-0.0145978	-0.0156479	-0.016787	-0.017754	-0.0184576	-0.0190441	-0.0195596	-0.0199694	-0.0204244
	Target: z-scores average minus s.e.m.	-0.131857	-0.129978	-0.128083	-0.126277	-0.124508	-0.122678	-0.12085	-0.118984	-0.117355	-0.115662	-0.113869	-0.111829	-0.109861	-0.108388	-0.107549	-0.107215	-0.106789	-0.106043	-0.104601	-0.102857	-0.101084	-0.099412	-0.0978483	-0.0963475	-0.095014	-0.0936719	-0.0925203	-0.09144	-0.0903788	-0.0890107	-0.0873869	-0.0857784	-0.0846114	-0.0840948	-0.0839746	-0.0839725	-0.0836729	-0.0831455	-0.0823558	-0.0815894	-0.0808192	-0.0800424	-0.0791693	-0.0781616	-0.0772023	-0.0761253	-0.0750349	-0.0736389
	Target: z-scores average	-0.110064	-0.108185	-0.10629	-0.104483	-0.102715	-0.100885	-0.0990574	-0.0971906	-0.0955617	-0.0938693	-0.0920757	-0.090036	-0.0880675	-0.0865947	-0.0857559	-0.0854217	-0.0849965	-0.0842503	-0.0828078	-0.0810642	-0.0792906	-0.077619	-0.0760552	-0.0745545	-0.073221	-0.0718789	-0.0707273	-0.069647	-0.0685858	-0.0672177	-0.0655938	-0.0639854	-0.0628183	-0.0623018	-0.0621816	-0.0621795	-0.0618799	-0.0613524	-0.0605628	-0.0597964	-0.0590261	-0.0582494	-0.0573763	-0.0563685	-0.0554092	-0.0543323	-0.0532419	-0.0518459
	Target: z-scores average plus s.e.m.	-0.131857	-0.129978	-0.128083	-0.126277	-0.124508	-0.122678	-0.12085	-0.118984	-0.117355	-0.115662	-0.113869	-0.111829	-0.109861	-0.108388	-0.107549	-0.107215	-0.106789	-0.106043	-0.104601	-0.102857	-0.101084	-0.099412	-0.0978483	-0.0963475	-0.095014	-0.0936719	-0.0925203	-0.09144	-0.0903788	-0.0890107	-0.0873869	-0.0857784	-0.0846114	-0.0840948	-0.0839746	-0.0839725	-0.0836729	-0.0831455	-0.0823558	-0.0815894	-0.0808192	-0.0800424	-0.0791693	-0.0781616	-0.0772023	-0.0761253	-0.0750349	-0.0736389
	No Target	-0.733	-0.785	0.457	-1.056	0.096	1.035	1.397	1.177	-0.227	0.933	0.54	-0.94	-0.896	0.372	-0.523	0.992	1.773	2.093	0.241	-1.022	0.379	0.074	0.411	-0.373	-0.7	0.715	-0.303
	Target	-0.725	-0.398	-1.148	0.445	0.81	0.87	0.088	0.73	0.169	0.744	0.025	-0.113	0.285	-0.237	-0.206	0.036	-0.216	-0.221	-0.492	-0.066	1.214	-0.388	0.519
	Dynamics of averaged 405nm signals
	No Target: z-scores average minus s.e.m.	-0.0155315	-0.014307	-0.0131177	-0.0118694	-0.0104732	-0.00906189	-0.00790278	-0.00698862	-0.00616356	-0.00531816	-0.00446588	-0.00364015	-0.00297689	-0.00258466	-0.00239097	-0.00221355	-0.00188621	-0.00148887	-0.00116392	-0.000984819	-0.000927753	-0.000881089	-0.000674551	-0.000371002	-0.000115375	5.31319e-05	0.000164102	0.000334952	0.000766959	0.00149321	0.00237663	0.00331442	0.00423964	0.0051914	0.0062836	0.00750915	0.00880339	0.0100118	0.0110777	0.012052	0.0130301	0.0140257	0.0150175	0.0159022	0.0166035	0.0172128	0.0178966	0.0186979
	No Target: z-scores average	-0.00206635	-0.000841838	0.000347487	0.00159575	0.00299194	0.00440325	0.00556235	0.00647652	0.00730157	0.00814697	0.00899925	0.00982499	0.0104882	0.0108805	0.0110742	0.0112516	0.0115789	0.0119763	0.0123012	0.0124803	0.0125374	0.012584	0.0127906	0.0130941	0.0133498	0.0135183	0.0136292	0.0138001	0.0142321	0.0149583	0.0158418	0.0167796	0.0177048	0.0186565	0.0197487	0.0209743	0.0222685	0.023477	0.0245429	0.0255172	0.0264953	0.0274909	0.0284826	0.0293673	0.0300686	0.0306779	0.0313618	0.0321631
	No Target: z-scores average plus s.e.m.	0.0113988	0.0126233	0.0138126	0.0150609	0.0164571	0.0178684	0.0190275	0.0199417	0.0207667	0.0216121	0.0224644	0.0232901	0.0239534	0.0243456	0.0245393	0.0247167	0.0250441	0.0254414	0.0257664	0.0259455	0.0260025	0.0260492	0.0262557	0.0265593	0.0268149	0.0269834	0.0270944	0.0272652	0.0276972	0.0284235	0.0293069	0.0302447	0.0311699	0.0321217	0.0332139	0.0344394	0.0357337	0.0369421	0.038008	0.0389823	0.0399604	0.040956	0.0419478	0.0428324	0.0435338	0.0441431	0.0448269	0.0456282
	Target: z-scores average minus s.e.m.	-0.0248488	-0.0244374	-0.0241128	-0.0236969	-0.0231266	-0.022503	-0.0220229	-0.021729	-0.021505	-0.0212288	-0.0208026	-0.0202484	-0.01971	-0.0193362	-0.0190507	-0.0186816	-0.0181107	-0.0173803	-0.0166327	-0.0159498	-0.0153581	-0.0147696	-0.0140621	-0.0132468	-0.012486	-0.0118375	-0.0112929	-0.010793	-0.0101895	-0.00942767	-0.00859763	-0.00786574	-0.00724145	-0.0067149	-0.006169	-0.00548271	-0.0047212	-0.00405822	-0.00359356	-0.0032315	-0.0028298	-0.00232669	-0.00177245	-0.00125735	-0.000900321	-0.000662626	-0.000357389	8.94076e-05
	Target: z-scores average	-0.0107919	-0.0103804	-0.0100558	-0.00963993	-0.00906969	-0.0084461	-0.00796598	-0.0076721	-0.00744804	-0.00717185	-0.00674569	-0.00619144	-0.00565308	-0.00527928	-0.00499374	-0.00462463	-0.00405377	-0.00332334	-0.00257573	-0.0018929	-0.00130118	-0.000712643	-5.17548e-06	0.000810118	0.00157096	0.00221938	0.00276403	0.00326395	0.00386739	0.00462926	0.00545929	0.00619119	0.00681548	0.00734203	0.00788792	0.00857421	0.00933573	0.00999871	0.0104634	0.0108254	0.0112271	0.0117302	0.0122845	0.0127996	0.0131566	0.0133943	0.0136995	0.0141463
	Target: z-scores average plus s.e.m.	0.00326503	0.0036765	0.00400108	0.004417	0.00498723	0.00561082	0.00609094	0.00638483	0.00660888	0.00688508	0.00731124	0.00786548	0.00840385	0.00877765	0.00906319	0.0094323	0.0100032	0.0107336	0.0114812	0.012164	0.0127557	0.0133443	0.0140518	0.014867	0.0156279	0.0162763	0.016821	0.0173209	0.0179243	0.0186862	0.0195162	0.0202481	0.0208724	0.021399	0.0219448	0.0226311	0.0233927	0.0240556	0.0245203	0.0248823	0.0252841	0.0257872	0.0263414	0.0268565	0.0272135	0.0274512	0.0277565	0.0282033
	No Target	0.15	0.307	0.18	0.442	0.237	0.278	0.33	0.224	0.145	0.337	0.39	0.065	-0.333	0.106	0.26	-0.211	0.287	0.252	0.292	-0.052	0.155	0.277	0.058	0.286	-0.097	-0.31	-0.398
	Target	0.032	0.04	-0.21	0.512	0.188	0.569	0.158	0.018	0.242	0.008	-0.103	-0.034	-0.053	-0.024	0.076	-0.289	0.292	-0.087	-0.842	-0.396	0.36	-0.022	-0.109
[truncated: 3,767 more columns]

## Sheet: Supplementary Figure 5
Sup. Figure 5a	Correlation with Mean AUC	0.54	0.91	0.15	1.47	1.47	3.43	0.13	0.75	0.24	-0.52	-0.13	2.37	1.64	0.2	1.92	1.23	7.07	1.36	2.39	0.01	1.74	1.06	2
	% time in center	11.4	21.91	22.9	24.84	19.34	22.85	12.64	11.75	25.51	10.17	21.47	20.43	17.04	10.96	20.78	17.86	17.72	19.18	19.58	20.59	15.25	27.47	25.44
	Correlation with Mean AUC	-0.33	-0.73	-0.1	-1.01	-0.14	-1.44	-0.02	-0.24	-0.65	0.07	-0.29	-0.71	-1.15	-0.26	-0.35	-1.8	-0.09	-0.05	0.1	0.88	0.12	-0.09	-0.72
	% time in closed arms	75.82	72.3	71.3	62.12	79.76	71.2	80.49	80.58	57.08	82.86	59.05	74.9	71.76	86.02	73.66	70.82	70.35	77.27	79.53	71.37	70.72	62.6	63.06
Sup. Figure 5b	Correlation with events per minutes	22	31.6	23.6	18	3.4	10.4	15.2	26	38	29	47.6	2.4	23	22.4	14	18.4	8	26.6	11.8	12.8	22.8	26.8	35.7
	% time in center	11.4	21.91	22.9	24.84	19.34	22.85	12.64	11.75	25.51	10.17	21.47	20.43	17.04	10.96	20.78	17.86	17.72	19.18	19.58	20.59	15.25	27.47	25.44
	% time in closed arms	75.82	72.3	71.3	62.12	79.76	71.2	80.49	80.58	57.08	82.86	59.05	74.9	71.76	86.02	73.66	70.82	70.35	77.27	79.53	71.37	70.72	62.6	63.06
Sup. Figure 5c	Dynamics of averaged 405nm signals
	Time (s)	0	0.00262141	0.00524282	0.00786424	0.0104856	0.0131073	0.0157287	0.0183501	0.0209715	0.0235929	0.0262144	0.0288358	0.0314572	0.0340788	0.0367002	0.0393217	0.0419431	0.0445645	0.0471859	0.0498073	0.0524287	0.0550501	0.0576718	0.0602932	0.0629146	0.065536	0.0681574	0.0707788	0.0734003	0.0760217	0.0786431	0.0812647	0.0838861	0.0865076	0.089129	0.0917504	0.0943718	0.0969934	0.0996149	0.102236	0.104858	0.107479	0.110101	0.112722	0.115343	0.117965	0.120586	0.123208
	Open arms: z-scores average minus s.e.m.	0.000972525	0.00211976	0.00341617	0.00457834	0.00527266	0.00544882	0.00532433	0.00517395	0.0051234	0.00514788	0.00496038	0.00450824	0.00399596	0.00374798	0.0038945	0.00425556	0.00464126	0.0048798	0.00506332	0.00540096	0.00596054	0.00673209	0.00752216	0.00809151	0.00848605	0.00892068	0.00964229	0.0106063	0.0116004	0.0125115	0.0132239	0.0138784	0.0147096	0.0157215	0.0167253	0.0175049	0.0181122	0.0186661	0.0192379	0.0199455	0.0207288	0.0213486	0.0217021	0.0219277	0.0222065	0.0226221	0.02307	0.0234597
	Open arms: z-scores average	0.0123053	0.0134525	0.0147489	0.0159111	0.0166054	0.0167815	0.0166571	0.0165067	0.0164561	0.0164806	0.0162931	0.015841	0.0153287	0.0150807	0.0152272	0.0155883	0.015974	0.0162125	0.0163961	0.0167337	0.0172933	0.0180648	0.0188549	0.0194242	0.0198188	0.0202534	0.020975	0.021939	0.0229331	0.0238442	0.0245566	0.0252111	0.0260423	0.0270542	0.028058	0.0288377	0.0294449	0.0299989	0.0305706	0.0312782	0.0320616	0.0326814	0.0330348	0.0332604	0.0335392	0.0339548	0.0344027	0.0347924
	Open arms: z-scores average plus s.e.m.	0.023638	0.0247852	0.0260816	0.0272438	0.0279381	0.0281143	0.0279898	0.0278394	0.0277889	0.0278133	0.0276258	0.0271737	0.0266614	0.0264134	0.02656	0.026921	0.0273067	0.0275453	0.0277288	0.0280664	0.028626	0.0293976	0.0301876	0.030757	0.0311515	0.0315861	0.0323077	0.0332717	0.0342658	0.0351769	0.0358894	0.0365439	0.037375	0.0383869	0.0393908	0.0401704	0.0407776	0.0413316	0.0419034	0.0426109	0.0433943	0.0440141	0.0443675	0.0445931	0.0448719	0.0452876	0.0457355	0.0461251
	Closed arms: z-scores average minus s.e.m.	-0.0113804	-0.0101768	-0.00902772	-0.007854	-0.00676994	-0.00573083	-0.00480222	-0.00404271	-0.00347012	-0.00296654	-0.00254874	-0.00229261	-0.00225591	-0.0024267	-0.00277599	-0.00320985	-0.00363105	-0.00405599	-0.00451511	-0.00504539	-0.00562459	-0.00618717	-0.00672409	-0.00716491	-0.00756661	-0.00798648	-0.00841002	-0.00878274	-0.00907767	-0.00930315	-0.00948891	-0.0096969	-0.00995768	-0.0102335	-0.0104553	-0.0106556	-0.0107883	-0.0109722	-0.0112367	-0.0116033	-0.0120545	-0.0125073	-0.0130108	-0.0135676	-0.0141411	-0.0147161	-0.0152729	-0.0158005
	Closed arms: z-scores average	-0.00101721	0.000186456	0.00133551	0.00250922	0.00359329	0.00463239	0.005561	0.00632051	0.00689311	0.00739668	0.00781448	0.00807061	0.00810732	0.00793653	0.00758724	0.00715338	0.00673217	0.00630723	0.00584811	0.00531784	0.00473863	0.00417605	0.00363914	0.00319831	0.00279661	0.00237674	0.00195321	0.00158048	0.00128556	0.00106008	0.000874313	0.000666322	0.000405539	0.000129719	-9.20395e-05	-0.000292409	-0.000425087	-0.000609023	-0.000873431	-0.00124003	-0.00169129	-0.00214406	-0.00264761	-0.00320438	-0.00377787	-0.00435292	-0.0049097	-0.00543726
	Closed arms: z-scores average plus s.e.m.	0.00934602	0.0105497	0.0116987	0.0128724	0.0139565	0.0149956	0.0159242	0.0166837	0.0172563	0.0177599	0.0181777	0.0184338	0.0184705	0.0182998	0.0179505	0.0175166	0.0170954	0.0166705	0.0162113	0.0156811	0.0151019	0.0145393	0.0140024	0.0135615	0.0131598	0.01274	0.0123164	0.0119437	0.0116488	0.0114233	0.0112375	0.0110295	0.0107688	0.0104929	0.0102712	0.0100708	0.00993814	0.0097542	0.00948979	0.00912319	0.00867193	0.00821916	0.00771562	0.00715884	0.00658535	0.0060103	0.00545352	0.00492597
	Center: z-scores average minus s.e.m.	-0.0533107	-0.0529592	-0.0524565	-0.0515843	-0.0506006	-0.0498019	-0.0491989	-0.0485596	-0.0477234	-0.0465778	-0.0451467	-0.0437163	-0.0424353	-0.0412208	-0.0398513	-0.038181	-0.0363326	-0.0344591	-0.032799	-0.0314267	-0.0301576	-0.0288434	-0.0275012	-0.0263274	-0.0255003	-0.0251307	-0.0249828	-0.0248148	-0.0245457	-0.0243844	-0.0244366	-0.0247768	-0.0252758	-0.0257254	-0.026031	-0.0263025	-0.0267643	-0.0274396	-0.0282213	-0.029019	-0.0296857	-0.0301465	-0.0305846	-0.0311466	-0.0317187	-0.0320322	-0.0320145	-0.0317816
	Center: z-scores average	-0.0394237	-0.0390722	-0.0385694	-0.0376972	-0.0367136	-0.0359149	-0.0353119	-0.0346726	-0.0338363	-0.0326907	-0.0312597	-0.0298292	-0.0285483	-0.0273338	-0.0259642	-0.024294	-0.0224456	-0.020572	-0.018912	-0.0175396	-0.0162705	-0.0149564	-0.0136142	-0.0124404	-0.0116132	-0.0112437	-0.0110957	-0.0109278	-0.0106586	-0.0104973	-0.0105496	-0.0108897	-0.0113888	-0.0118384	-0.012144	-0.0124154	-0.0128773	-0.0135526	-0.0143343	-0.015132	-0.0157987	-0.0162595	-0.0166976	-0.0172595	-0.0178317	-0.0181451	-0.0181275	-0.0178945
	Center: z-scores average plus s.e.m.	-0.0255366	-0.0251851	-0.0246824	-0.0238102	-0.0228266	-0.0220278	-0.0214248	-0.0207856	-0.0199493	-0.0188037	-0.0173726	-0.0159422	-0.0146612	-0.0134468	-0.0120772	-0.0104069	-0.00855856	-0.00668497	-0.00502494	-0.0036526	-0.00238348	-0.00106935	0.000272879	0.00144664	0.00227382	0.00264339	0.0027913	0.00295925	0.0032284	0.0033897	0.00333747	0.00299733	0.00249827	0.00204865	0.00174307	0.00147161	0.00100975	0.000334461	-0.000447227	-0.00124491	-0.00191162	-0.00237245	-0.00281054	-0.00337247	-0.00394462	-0.00425809	-0.00424042	-0.00400751
	VTA-BLA signal z-scores within -0.5s and +0.5s entry in EPM center, closed and open arms
	Closed arms	-0.162	-0.229	0.115	0.287	-0.13	-0.131	-0.609	0.34	0.235	0.743	-0.094	-0.176	-0.344	-0.53	0.154	0.495	-0.312	-0.955	-0.409	0.266	-0.007	0.138	-0.104	0.052	-0.535	0.35	-0.735	-0.196	-0.111	-0.017	-0.084	-0.265	0.036	-0.296	-0.384	-0.004	-0.075	0.469	-0.221	-0.152	-0.108	0.424	-0.345	0.359	-0.127	-0.262	-0.048	-0.489
	Center	-0.229	0.287	-0.13	-0.092	0.048	0.158	-0.131	-0.609	0.34	-0.094	-0.176	-0.344	0.162	0.5	-0.047	-0.14	0.125	0.254	-0.414	0.346	-0.026	-0.056	-0.151	0.19	-0.088	-0.269	-0.239	-0.203	-0.345	0.359	-0.518	0.093	-0.163	0.3	0.099	0.176	-0.144	-0.08	-0.512	-0.46	-1.129	0.057	0.666	0.794	0.924	-0.758	0.029	-0.308
	Open arms	-0.389	-0.614	0.222	0.27	-0.474	-0.144	-0.08	-0.2	-0.169	0.08	-0.584	0.374	0.515	-0.135	-0.166	0.47	-0.325	-0.617	0.62	0.5	-0.266	0.276	-0.235	-0.296	-0.213	-0.171	-0.099	0.052	-0.275	-0.02	-0.013	0.002	0.448	-0.272	0.227	0.378	-0.033	-0.012	0.32	0.376	0.495	0.35	0.424	0.481	0.162	-0.756	-1.126	-0.219
Sup. Figure 5d	Dynamics of averaged GCAMP signals
	Open arms: z-scores average minus s.e.m.	0.118704	0.117307	0.115871	0.11427	0.112693	0.11117	0.109703	0.108251	0.106762	0.105384	0.103968	0.102432	0.10087	0.0992002	0.0975778	0.0959513	0.0943663	0.0929665	0.0916951	0.0906141	0.0895387	0.0884394	0.0873798	0.086215	0.0849885	0.0836923	0.08241	0.0812309	0.0800532	0.0789884	0.0780454	0.0771485	0.0763452	0.0754742	0.0746011	0.0737426	0.0728618	0.0720158	0.0711162	0.0702958	0.0695388	0.0687399	0.0680011	0.0672759	0.0666051	0.0659366	0.0651972	0.0644909
	Open arms: z-scores average	0.149419	0.148023	0.146586	0.144985	0.143409	0.141885	0.140419	0.138967	0.137478	0.1361	0.134684	0.133148	0.131586	0.129916	0.128294	0.126667	0.125082	0.123682	0.122411	0.12133	0.120254	0.119155	0.118096	0.116931	0.115704	0.114408	0.113126	0.111947	0.110769	0.109704	0.108761	0.107864	0.107061	0.10619	0.105317	0.104458	0.103578	0.102732	0.101832	0.101012	0.100255	0.0994557	0.0987169	0.0979917	0.0973209	0.0966523	0.095913	0.0952066
	Open arms: z-scores average plus s.e.m.	0.180135	0.178739	0.177302	0.175701	0.174125	0.172601	0.171135	0.169683	0.168193	0.166816	0.1654	0.163863	0.162301	0.160632	0.159009	0.157383	0.155798	0.154398	0.153127	0.152046	0.15097	0.149871	0.148811	0.147647	0.14642	0.145124	0.143841	0.142662	0.141485	0.14042	0.139477	0.13858	0.137777	0.136906	0.136033	0.135174	0.134293	0.133447	0.132548	0.131727	0.13097	0.130171	0.129433	0.128707	0.128037	0.127368	0.126629	0.125922
	Closed arms: z-scores average minus s.e.m.	-0.0472122	-0.0469171	-0.0466914	-0.0464609	-0.046215	-0.0458878	-0.0454971	-0.0451441	-0.0448515	-0.0446473	-0.0444281	-0.0441394	-0.0438206	-0.0434341	-0.042997	-0.0424987	-0.041972	-0.0414649	-0.0409497	-0.0405196	-0.04017	-0.0398375	-0.039474	-0.038993	-0.0384054	-0.0377286	-0.0370212	-0.0363682	-0.0357735	-0.0352796	-0.0348476	-0.03441	-0.034008	-0.0336088	-0.0331869	-0.0327012	-0.0321502	-0.031636	-0.0311397	-0.0306946	-0.0303186	-0.0299772	-0.0296509	-0.0292958	-0.0289611	-0.0286817	-0.0284532	-0.0282913
	Closed arms: z-scores average	-0.0263709	-0.0260758	-0.0258502	-0.0256196	-0.0253737	-0.0250465	-0.0246559	-0.0243028	-0.0240102	-0.023806	-0.0235868	-0.0232981	-0.0229793	-0.0225928	-0.0221557	-0.0216574	-0.0211307	-0.0206237	-0.0201084	-0.0196783	-0.0193287	-0.0189962	-0.0186327	-0.0181517	-0.0175642	-0.0168873	-0.0161799	-0.015527	-0.0149322	-0.0144383	-0.0140064	-0.0135687	-0.0131667	-0.0127676	-0.0123456	-0.01186	-0.0113089	-0.0107947	-0.0102984	-0.00985332	-0.00947737	-0.00913588	-0.00880964	-0.00845453	-0.00811979	-0.00784043	-0.00761193	-0.00745004
	Closed arms: z-scores average plus s.e.m.	-0.00552961	-0.00523455	-0.00500888	-0.00477834	-0.00453241	-0.0042052	-0.00381459	-0.00346155	-0.00316894	-0.00296471	-0.0027455	-0.00245682	-0.00213803	-0.00175151	-0.00131441	-0.000816108	-0.000289401	0.000217613	0.000732862	0.00116295	0.00151259	0.00184508	0.00220855	0.00268954	0.00327712	0.00395394	0.00466135	0.00531432	0.00590907	0.00640299	0.00683491	0.00727255	0.00767455	0.00807371	0.00849565	0.00898131	0.00953237	0.0100465	0.0105428	0.010988	0.0113639	0.0117054	0.0120316	0.0123867	0.0127215	0.0130008	0.0132293	0.0133912
	Center: z-scores average minus s.e.m.	-0.0416024	-0.0421	-0.042682	-0.0433604	-0.044057	-0.044622	-0.0451037	-0.0455739	-0.0459402	-0.0462415	-0.0465286	-0.0469408	-0.0474883	-0.0480422	-0.0485725	-0.0490121	-0.0494715	-0.0499596	-0.0504262	-0.0509223	-0.0514603	-0.0520138	-0.0525082	-0.0529432	-0.0534207	-0.053883	-0.0542026	-0.0544763	-0.0547638	-0.0551339	-0.0555144	-0.0558338	-0.0560732	-0.0561897	-0.0562419	-0.0561782	-0.0560878	-0.0560981	-0.0561642	-0.0562247	-0.0562377	-0.0562659	-0.0562925	-0.0561614	-0.055857	-0.0554336	-0.0549233	-0.054373
	Center: z-scores average	-0.023176	-0.0236737	-0.0242556	-0.0249341	-0.0256307	-0.0261957	-0.0266774	-0.0271475	-0.0275138	-0.0278152	-0.0281023	-0.0285145	-0.0290619	-0.0296159	-0.0301461	-0.0305858	-0.0310451	-0.0315333	-0.0319998	-0.032496	-0.033034	-0.0335874	-0.0340819	-0.0345168	-0.0349943	-0.0354566	-0.0357762	-0.0360499	-0.0363374	-0.0367076	-0.0370881	-0.0374075	-0.0376468	-0.0377634	-0.0378156	-0.0377518	-0.0376614	-0.0376718	-0.0377378	-0.0377984	-0.0378113	-0.0378395	-0.0378662	-0.037735	-0.0374306	-0.0370072	-0.0364969	-0.0359466
	Center: z-scores average plus s.e.m.	-0.00474966	-0.00524734	-0.00582929	-0.00650774	-0.00720434	-0.00776932	-0.00825103	-0.00872118	-0.00908746	-0.00938882	-0.00967592	-0.0100881	-0.0106356	-0.0111895	-0.0117198	-0.0121594	-0.0126188	-0.0131069	-0.0135735	-0.0140696	-0.0146076	-0.0151611	-0.0156555	-0.0160905	-0.016568	-0.0170303	-0.0173499	-0.0176236	-0.017911	-0.0182812	-0.0186617	-0.0189811	-0.0192205	-0.019337	-0.0193892	-0.0193255	-0.0192351	-0.0192454	-0.0193115	-0.019372	-0.019385	-0.0194131	-0.0194398	-0.0193087	-0.0190043	-0.0185809	-0.0180706	-0.0175203
	VTA-BLA signal z-scores within -0.5s and +0.5s entry in EPM center, closed and open arms
	Closed arms	-0.549	-1.048	-1.16	-1.709	-1.78	2.144	0.972	0.766	0.033	0.048	0.939	0.703	-0.789	-0.408	1.232	1.349	-0.602	0.862	-1.608	-0.891	1.733	0.871	-0.321	1.728	-0.138	1.483	-1.659	-1.986	-2.458	0	0.559	1.108	-0.761	0.783	-0.398	0.809	-1.44	-0.328	-0.711	-1.746	-0.771	-1.503	-0.806	-0.549	-1.048	-1.16	-1.709	-1.78
	Center	-1.588	-0.09	0.583	-0.321	1.728	2.514	-0.416	-1.909	0.937	1.046	0.783	0.045	0.579	-1.934	1.465	1.817	-0.684	-1.708	1.723	-2.56	-1.476	0.482	0.041	2.023	-0.289	-2.582	2.167	-0.124	-0.683	-2.06	-2.746	0.561	-0.427	0.522	-1.073	0.378	0.014	-0.413	-1.622	-1.588	-0.09	0.583	-0.321	1.728	2.514	-0.416	-1.909	0.937
	Open arms	2.167	-0.36	-0.507	1.303	0.615	0.138	-1.579	-1.291	-0.491	-2.406	1.264	0	0.124	1.504	2.193	1.655	-1.142	0.604	-0.428	-0.335	1.079	0.944	2.834	2.144	0.871	2.375	2.277	1.856	2.669	1.798	0.805	-0.382	1.099	-0.064	-0.479	2.167	-0.36	-0.507	1.303	0.615	0.138	-1.579	-1.291	-0.491	-2.406	1.264	0	0.124
	Dynamics of averaged 405nm signals
	Open arms: z-scores average minus s.e.m.	-0.029446	-0.028524	-0.0275871	-0.0266604	-0.0256904	-0.0248269	-0.024299	-0.0240868	-0.0239157	-0.0236344	-0.0233407	-0.0230914	-0.0229369	-0.0229601	-0.0230323	-0.0228914	-0.0224805	-0.0219881	-0.0214982	-0.0210197	-0.0205315	-0.0198769	-0.0189525	-0.0178699	-0.0168097	-0.015807	-0.014789	-0.0136345	-0.0123058	-0.0108159	-0.00935545	-0.00806409	-0.00687143	-0.00567867	-0.00444376	-0.0031853	-0.0019644	-0.000938773	-0.000118282	0.000735932	0.00168788	0.00267524	0.003673	0.00459779	0.00532329	0.00590393	0.00648716	0.00711153
	Open arms: z-scores average	-0.0134689	-0.0125469	-0.01161	-0.0106833	-0.0097133	-0.00884983	-0.00832192	-0.00810966	-0.00793864	-0.0076573	-0.00736361	-0.00711427	-0.00695982	-0.00698301	-0.00705521	-0.00691429	-0.00650344	-0.00601096	-0.00552107	-0.00504261	-0.00455441	-0.0038998	-0.00297537	-0.00189283	-0.000832546	0.000170134	0.00118813	0.00234261	0.00367127	0.00516125	0.00662165	0.00791301	0.00910567	0.0102984	0.0115333	0.0127918	0.0140127	0.0150383	0.0158588	0.016713	0.017665	0.0186523	0.0196501	0.0205749	0.0213004	0.021881	0.0224643	0.0230886
	Open arms: z-scores average plus s.e.m.	0.00250819	0.0034302	0.00436714	0.00529378	0.0062638	0.00712727	0.00765519	0.00786745	0.00803847	0.00831981	0.0086135	0.00886284	0.00901728	0.00899409	0.0089219	0.00906282	0.00947366	0.00996614	0.010456	0.0109345	0.0114227	0.0120773	0.0130017	0.0140843	0.0151446	0.0161472	0.0171652	0.0183197	0.0196484	0.0211384	0.0225988	0.0238901	0.0250828	0.0262755	0.0275104	0.0287689	0.0299898	0.0310154	0.0318359	0.0326901	0.0336421	0.0346295	0.0356272	0.036552	0.0372775	0.0378581	0.0384414	0.0390657
	Closed arms: z-scores average minus s.e.m.	-0.0203251	-0.0194766	-0.018717	-0.0181111	-0.0175272	-0.0167425	-0.0157778	-0.0147855	-0.0139318	-0.0133291	-0.0129915	-0.0126572	-0.0122474	-0.0118723	-0.0116438	-0.0116395	-0.0117981	-0.0119715	-0.0119501	-0.0118144	-0.0117959	-0.0119372	-0.0122536	-0.0126368	-0.0128874	-0.0129645	-0.0130526	-0.0133079	-0.0136516	-0.0138969	-0.0140382	-0.0140514	-0.0139692	-0.0139836	-0.0141993	-0.0144529	-0.0145055	-0.0144614	-0.0143956	-0.0143594	-0.0144706	-0.0147154	-0.0148813	-0.0148457	-0.0147419	-0.0147671	-0.0149343	-0.0152034
	Closed arms: z-scores average	-0.00730976	-0.00646128	-0.00570169	-0.00509576	-0.00451194	-0.00372722	-0.00276249	-0.0017702	-0.000916466	-0.000313828	2.37818e-05	0.000358095	0.00076787	0.00114296	0.00137155	0.00137579	0.00121724	0.00104376	0.00106518	0.00120088	0.00121943	0.00107811	0.000761725	0.000378541	0.00012788	5.08263e-05	-3.73372e-05	-0.000292568	-0.000636323	-0.000881576	-0.00102286	-0.00103613	-0.000953882	-0.000968291	-0.00118397	-0.00143761	-0.00149024	-0.0014461	-0.00138026	-0.00134408	-0.00145529	-0.0017001	-0.00186602	-0.00183041	-0.00172655	-0.00175179	-0.001919	-0.00218811
	Closed arms: z-scores average plus s.e.m.	0.00570554	0.00655402	0.00731361	0.00791954	0.00850336	0.00928808	0.0102528	0.0112451	0.0120988	0.0127015	0.0130391	0.0133734	0.0137832	0.0141583	0.0143869	0.0143911	0.0142325	0.0140591	0.0140805	0.0142162	0.0142347	0.0140934	0.013777	0.0133938	0.0131432	0.0130661	0.012978	0.0127227	0.012379	0.0121337	0.0119924	0.0119792	0.0120614	0.012047	0.0118313	0.0115777	0.0115251	0.0115692	0.011635	0.0116712	0.01156	0.0113152	0.0111493	0.0111849	0.0112888	0.0112635	0.0110963	0.0108272
	Center: z-scores average minus s.e.m.	-0.0771277	-0.0779357	-0.0781259	-0.077911	-0.077727	-0.0777948	-0.0779632	-0.077757	-0.0769072	-0.0755767	-0.0742311	-0.0731466	-0.0721708	-0.0709971	-0.0693254	-0.0671981	-0.0650071	-0.0631189	-0.0615785	-0.0600706	-0.0582965	-0.0562899	-0.0543076	-0.052762	-0.05175	-0.0510913	-0.0503783	-0.0494857	-0.048606	-0.0480841	-0.0480692	-0.048401	-0.0486448	-0.0486081	-0.0484656	-0.0485177	-0.0489801	-0.049715	-0.0504029	-0.0508183	-0.0509976	-0.051248	-0.0517658	-0.0524659	-0.0530743	-0.0532956	-0.053113	-0.052826
	Center: z-scores average	-0.0565256	-0.0573336	-0.0575238	-0.0573089	-0.0571249	-0.0571927	-0.0573611	-0.0571549	-0.0563051	-0.0549746	-0.053629	-0.0525445	-0.0515687	-0.050395	-0.0487233	-0.046596	-0.044405	-0.0425168	-0.0409764	-0.0394685	-0.0376944	-0.0356878	-0.0337055	-0.0321599	-0.0311479	-0.0304892	-0.0297762	-0.0288836	-0.0280039	-0.027482	-0.0274671	-0.0277989	-0.0280427	-0.028006	-0.0278635	-0.0279156	-0.028378	-0.0291129	-0.0298008	-0.0302162	-0.0303955	-0.0306459	-0.0311637	-0.0318638	-0.0324722	-0.0326935	-0.0325109	-0.0322239
	Center: z-scores average plus s.e.m.	-0.0359235	-0.0367315	-0.0369217	-0.0367068	-0.0365228	-0.0365906	-0.036759	-0.0365528	-0.035703	-0.0343725	-0.0330269	-0.0319424	-0.0309666	-0.0297929	-0.0281212	-0.0259939	-0.0238029	-0.0219147	-0.0203743	-0.0188664	-0.0170923	-0.0150857	-0.0131034	-0.0115578	-0.0105458	-0.00988713	-0.00917413	-0.00828153	-0.00740184	-0.0068799	-0.00686498	-0.00719681	-0.00744062	-0.00740392	-0.00726138	-0.00731351	-0.00777586	-0.00851076	-0.00919866	-0.00961406	-0.00979337	-0.0100438	-0.0105616	-0.0112617	-0.0118701	-0.0120914	-0.0119088	-0.0116218
	VTA-BLA signal z-scores within -0.5s and +0.5s entry in EPM center, closed and open arms
	Closed arms	-0.007	0.138	-0.104	0.052	-0.535	0.35	-0.735	-0.196	-0.111	-0.017	-0.084	-0.265	0.036	-0.296	-0.384	-0.004	-0.075	0.469	-0.221	-0.152	-0.108	0.424	-0.345	0.359	-0.127	-0.262	-0.048	-0.489	0.114	-0.02	0.106	-0.051	0.154	0.176	0.068	0.745	0.055	-0.593	-0.949	0.176	-0.366	-0.251	-0.014	-0.007	0.138	-0.104	0.052	-0.535
	Center	-0.269	-0.239	-0.203	-0.345	0.359	-0.518	0.093	-0.163	0.3	0.099	0.176	-0.144	-0.08	-0.512	-0.46	-1.129	0.057	0.666	0.794	0.924	-0.758	0.029	-0.308	0.368	0.613	-0.361	0.62	1.018	-0.167	-0.261	-0.232	-0.293	0.05	0.494	0.243	-0.462	-0.053	-0.131	0.314	-0.269	-0.239	-0.203	-0.345	0.359	-0.518	0.093	-0.163	0.3
	Open arms	0.62	0.5	-0.266	0.276	-0.235	-0.296	-0.213	-0.171	-0.099	0.052	-0.275	-0.02	-0.013	0.002	0.448	-0.272	0.227	0.378	-0.033	-0.012	0.32	0.376	0.495	0.35	0.424	0.481	0.162	-0.756	-1.126	-0.219	-0.308	0.106	-0.176	0.56	0.247	0.62	0.5	-0.266	0.276	-0.235	-0.296	-0.213	-0.171	-0.099	0.052	-0.275	-0.02	-0.013
Sup. Figure 5e	Dynamics of averaged GCAMP signals
	Open arms: z-scores average minus s.e.m.	-0.0936631	-0.0928961	-0.092222	-0.091957	-0.0921963	-0.0928839	-0.0937059	-0.0943119	-0.0943815	-0.0939636	-0.0934954	-0.0932278	-0.0931847	-0.0931613	-0.0930383	-0.092788	-0.0925278	-0.0924136	-0.0923737	-0.0922726	-0.0920651	-0.0919224	-0.0921514	-0.0928675	-0.0938916	-0.0949269	-0.0956371	-0.0961073	-0.096562	-0.0971997	-0.0981959	-0.0994297	-0.100762	-0.102103	-0.103533	-0.105031	-0.106584	-0.108077	-0.109377	-0.110558	-0.111764	-0.11326	-0.115097	-0.117121	-0.119058	-0.120711	-0.122032	-0.123189
	Open arms: z-scores average	-0.00272507	-0.00195806	-0.00128395	-0.00101892	-0.00125821	-0.00194584	-0.00276783	-0.00337381	-0.00344341	-0.0030255	-0.00255734	-0.00228976	-0.00224665	-0.00222325	-0.00210027	-0.00184998	-0.0015897	-0.00147558	-0.00143561	-0.00133455	-0.00112707	-0.00098435	-0.00121338	-0.00192946	-0.00295352	-0.00398886	-0.00469901	-0.00516923	-0.00562392	-0.00626165	-0.00725781	-0.00849169	-0.00982349	-0.0111646	-0.0125951	-0.0140928	-0.0156457	-0.0171389	-0.0184393	-0.0196199	-0.0208261	-0.0223223	-0.0241593	-0.0261828	-0.0281203	-0.0297725	-0.0310935	-0.0322508
	Open arms: z-scores average plus s.e.m.	0.088213	0.08898	0.0896541	0.0899191	0.0896798	0.0889922	0.0881702	0.0875642	0.0874946	0.0879126	0.0883807	0.0886483	0.0886914	0.0887148	0.0888378	0.0890881	0.0893484	0.0894625	0.0895024	0.0896035	0.089811	0.0899537	0.0897247	0.0890086	0.0879845	0.0869492	0.086239	0.0857688	0.0853141	0.0846764	0.0836802	0.0824464	0.0811146	0.0797735	0.078343	0.0768453	0.0752923	0.0737991	0.0724988	0.0713182	0.070112	0.0686157	0.0667787	0.0647552	0.0628178	0.0611656	0.0598445	0.0586872
	Closed arms: z-scores average minus s.e.m.	-0.0494752	-0.0494266	-0.0490949	-0.0485027	-0.0478319	-0.0474325	-0.0474283	-0.0477584	-0.0482176	-0.0487248	-0.0493641	-0.0501392	-0.0509885	-0.0517859	-0.0525208	-0.0531087	-0.0536844	-0.0543457	-0.0551646	-0.0559945	-0.0566794	-0.0570735	-0.0572352	-0.0574636	-0.057835	-0.0582756	-0.0586301	-0.0588023	-0.0587666	-0.0586525	-0.0585882	-0.0585357	-0.0583333	-0.057868	-0.0572528	-0.0566798	-0.056292	-0.0560065	-0.0556547	-0.0550312	-0.054213	-0.0533308	-0.0525557	-0.052022	-0.0516316	-0.0512702	-0.0508634	-0.0503778
	Closed arms: z-scores average	0.00557737	0.00562589	0.00595766	0.00654981	0.00722059	0.00762002	0.00762423	0.00729418	0.00683497	0.00632777	0.00568846	0.00491335	0.00406399	0.00326663	0.00253175	0.00194381	0.00136813	0.000706849	-0.000112018	-0.000941951	-0.00162683	-0.00202098	-0.00218264	-0.00241111	-0.00278244	-0.00322309	-0.00357755	-0.00374973	-0.00371402	-0.0036	-0.00353568	-0.00348319	-0.00328073	-0.00281544	-0.00220026	-0.00162724	-0.00123951	-0.000953942	-0.000602135	2.135e-05	0.000839507	0.00172173	0.00249682	0.00303053	0.00342094	0.00378238	0.00418918	0.00467469
	Closed arms: z-scores average plus s.e.m.	0.0606299	0.0606784	0.0610102	0.0616023	0.0622731	0.0626726	0.0626768	0.0623467	0.0618875	0.0613803	0.060741	0.0599659	0.0591165	0.0583192	0.0575843	0.0569963	0.0564207	0.0557594	0.0549405	0.0541106	0.0534257	0.0530316	0.0528699	0.0526414	0.0522701	0.0518294	0.051475	0.0513028	0.0513385	0.0514525	0.0515169	0.0515693	0.0517718	0.0522371	0.0528523	0.0534253	0.053813	0.0540986	0.0544504	0.0550739	0.055892	0.0567743	0.0575494	0.0580831	0.0584735	0.0588349	0.0592417	0.0597272
	Center: z-scores average minus s.e.m.	-0.231915	-0.231304	-0.230638	-0.229857	-0.229083	-0.228438	-0.227947	-0.227773	-0.227671	-0.227525	-0.227379	-0.227122	-0.227015	-0.226995	-0.227195	-0.227445	-0.22756	-0.22767	-0.227633	-0.227538	-0.22731	-0.226909	-0.226425	-0.225903	-0.225465	-0.225172	-0.224877	-0.22455	-0.22405	-0.22334	-0.222617	-0.221844	-0.22118	-0.220472	-0.219751	-0.219083	-0.218335	-0.217609	-0.216859	-0.216091	-0.215296	-0.21449	-0.213815	-0.21337	-0.213153	-0.213124	-0.213107	-0.213015
	Center: z-scores average	-0.187387	-0.186776	-0.18611	-0.185329	-0.184555	-0.18391	-0.18342	-0.183245	-0.183143	-0.182997	-0.182851	-0.182594	-0.182487	-0.182467	-0.182667	-0.182917	-0.183032	-0.183142	-0.183105	-0.183011	-0.182782	-0.182381	-0.181897	-0.181375	-0.180937	-0.180644	-0.180349	-0.180022	-0.179522	-0.178812	-0.178089	-0.177316	-0.176652	-0.175945	-0.175223	-0.174556	-0.173808	-0.173081	-0.172331	-0.171563	-0.170768	-0.169963	-0.169287	-0.168842	-0.168625	-0.168596	-0.16858	-0.168487
	Center: z-scores average plus s.e.m.	-0.14286	-0.142248	-0.141582	-0.140801	-0.140027	-0.139382	-0.138892	-0.138717	-0.138616	-0.138469	-0.138323	-0.138066	-0.137959	-0.137939	-0.138139	-0.138389	-0.138504	-0.138614	-0.138577	-0.138483	-0.138254	-0.137853	-0.137369	-0.136847	-0.136409	-0.136117	-0.135821	-0.135494	-0.134994	-0.134284	-0.133562	-0.132788	-0.132124	-0.131417	-0.130695	-0.130028	-0.12928	-0.128553	-0.127803	-0.127035	-0.12624	-0.125435	-0.124759	-0.124314	-0.124097	-0.124069	-0.124052	-0.123959
	VTA-BLA signal z-scores within -0.5s and +0.5s entry in EPM center, closed and open arms
	Closed arms	-1.257	0.339	-2.836	2.285	0.812	-0.272	-1.18	0.784	0.413	0.403	-0.221	-1.304	0.037	0.243	-1.445	-1.208	0.344	-1.019	-1.701	-1.242
	Center	0.339	2.285	0.812	-0.14	-0.577	-0.312	-0.272	-1.18	0.784	-0.221	-1.304	0.037	-1.52	1.311	1.883	0.773	-0.256	0.329	1.119	-1.215	-0.31	-1.7	-1.001	-0.798	-0.326
	Open arms	1.967	1.57	-0.099	1.509	1.212	0.045	0.579	0.428	1.523	-0.229	1.244	1.528	-1.577	1.785	0.298	1.053	-0.242	0.041
	Dynamics of averaged 405nm signals
	Open arms: z-scores average minus s.e.m.	0.107821	0.109803	0.112432	0.114467	0.114139	0.111768	0.109226	0.107732	0.10686	0.105933	0.103962	0.10091	0.0979273	0.0968462	0.0978033	0.0989802	0.0992727	0.0985702	0.0976183	0.0974341	0.0982582	0.0994631	0.0997552	0.0984228	0.0963502	0.0946797	0.0943029	0.094561	0.0943152	0.0930811	0.0910216	0.0893159	0.0888075	0.0891491	0.0892966	0.0883018	0.0866347	0.0854408	0.0850909	0.085255	0.0854136	0.0846712	0.0826369	0.0802714	0.0788948	0.0786989	0.0786453	0.0781652
	Open arms: z-scores average	0.161128	0.16311	0.165739	0.167774	0.167446	0.165075	0.162533	0.161039	0.160167	0.15924	0.157269	0.154217	0.151234	0.150153	0.15111	0.152287	0.15258	0.151877	0.150925	0.150741	0.151565	0.15277	0.153062	0.15173	0.149657	0.147987	0.14761	0.147868	0.147622	0.146388	0.144328	0.142623	0.142114	0.142456	0.142603	0.141609	0.139942	0.138748	0.138398	0.138562	0.13872	0.137978	0.135944	0.133578	0.132202	0.132006	0.131952	0.131472
	Open arms: z-scores average plus s.e.m.	-0.0230422	-0.0204	-0.0176737	-0.0142004	-0.0110904	-0.00902101	-0.00823872	-0.00842194	-0.00898795	-0.00888558	-0.00814302	-0.00820351	-0.00967775	-0.0120593	-0.0147491	-0.0169572	-0.0184422	-0.0198855	-0.0222908	-0.0255183	-0.0285184	-0.0307871	-0.0322172	-0.0328914	-0.0339048	-0.0357131	-0.0374949	-0.0383435	-0.0384407	-0.0385861	-0.038952	-0.0399486	-0.0415986	-0.0429332	-0.0431795	-0.0431642	-0.043621	-0.0447287	-0.0463306	-0.0483285	-0.0501569	-0.0514519	-0.0533229	-0.0562788	-0.0595955	-0.0623973	-0.0645319	-0.0661061
	Closed arms: z-scores average minus s.e.m.	0.0244676	0.0271098	0.0298362	0.0333094	0.0364194	0.0384888	0.0392711	0.0390879	0.0385219	0.0386242	0.0393668	0.0393063	0.0378321	0.0354505	0.0327608	0.0305526	0.0290677	0.0276243	0.025219	0.0219915	0.0189914	0.0167227	0.0152926	0.0146184	0.013605	0.0117967	0.0100149	0.00916632	0.00906917	0.00892377	0.00855786	0.00756126	0.00591119	0.00457666	0.00433029	0.00434567	0.00388879	0.00278115	0.00117921	-0.000818647	-0.00264708	-0.00394209	-0.00581303	-0.00876897	-0.0120857	-0.0148875	-0.0170221	-0.0185963
	Closed arms: z-scores average	0.0719775	0.0746196	0.077346	0.0808193	0.0839293	0.0859986	0.0867809	0.0865977	0.0860317	0.0861341	0.0868766	0.0868161	0.0853419	0.0829603	0.0802706	0.0780624	0.0765775	0.0751341	0.0727288	0.0695013	0.0665012	0.0642325	0.0628025	0.0621282	0.0611148	0.0593065	0.0575247	0.0566761	0.056579	0.0564336	0.0560677	0.0550711	0.053421	0.0520865	0.0518401	0.0518555	0.0513986	0.050291	0.048689	0.0466912	0.0448627	0.0435677	0.0416968	0.0387409	0.0354241	0.0326223	0.0304878	0.0289135
	Closed arms: z-scores average plus s.e.m.	-0.0352416	-0.0315042	-0.0289784	-0.0261869	-0.022868	-0.0195391	-0.0166836	-0.0147799	-0.0139832	-0.0133775	-0.0116969	-0.00925613	-0.00708411	-0.00575064	-0.00526339	-0.00492741	-0.00407977	-0.00224884	-0.000239393	0.000737178	0.000531491	-0.000176365	-0.000703002	-0.000614977	-0.000327395	-0.000802112	-0.00230427	-0.00425229	-0.00576591	-0.00665769	-0.006906	-0.00727042	-0.00851479	-0.0103845	-0.0119986	-0.0129105	-0.0133709	-0.0138721	-0.0149277	-0.0168416	-0.0189315	-0.0200068	-0.020212	-0.0203706	-0.020837	-0.0214194	-0.0218834	-0.0218084
	Center: z-scores average minus s.e.m.	0.010514	0.0142513	0.0167772	0.0195687	0.0228875	0.0262164	0.0290719	0.0309757	0.0317724	0.0323781	0.0340587	0.0364994	0.0386714	0.0400049	0.0404922	0.0408281	0.0416758	0.0435067	0.0455162	0.0464927	0.0462871	0.0455792	0.0450526	0.0451406	0.0454282	0.0449534	0.0434513	0.0415033	0.0399897	0.0390979	0.0388496	0.0384851	0.0372408	0.0353711	0.033757	0.0328451	0.0323847	0.0318834	0.0308279	0.0289139	0.026824	0.0257487	0.0255436	0.0253849	0.0249186	0.0243361	0.0238721	0.0239472
	Center: z-scores average	0.0562695	0.0600069	0.0625327	0.0653243	0.0686431	0.071972	0.0748275	0.0767312	0.0775279	0.0781336	0.0798142	0.082255	0.084427	0.0857605	0.0862477	0.0865837	0.0874314	0.0892623	0.0912717	0.0922483	0.0920426	0.0913348	0.0908081	0.0908961	0.0911837	0.090709	0.0892069	0.0872588	0.0857452	0.0848534	0.0846051	0.0842407	0.0829963	0.0811266	0.0795126	0.0786006	0.0781402	0.077639	0.0765834	0.0746695	0.0725796	0.0715043	0.0712991	0.0711405	0.0706742	0.0700917	0.0696277	0.0697028
	Center: z-scores average plus s.e.m.
	VTA-BLA signal z-scores within -0.5s and +0.5s entry in EPM center, closed and open arms
	Closed arms	-0.162	-0.229	0.115	0.287	-0.13	-0.131	-0.609	0.34	0.235	0.743	-0.094	-0.176	-0.344	-0.53	0.154	0.495	-0.312	-0.955	-0.409	0.266
	Center	-0.229	0.287	-0.13	-0.092	0.048	0.158	-0.131	-0.609	0.34	-0.094	-0.176	-0.344	0.162	0.5	-0.047	-0.14	0.125	0.254	-0.414	0.346	-0.026	-0.056	-0.151	0.19	-0.088
	Open arms	-0.389	-0.614	0.222	0.27	-0.474	-0.144	-0.08	-0.2	-0.169	0.08	-0.584	0.374	0.515	-0.135	-0.166	0.47	-0.325	-0.617
Sup. Figure 5f	Group ID	AD	AD	AD	AD	AD	AD	AD	AD	AD	A	A	A	A	A	A	A	CTL	CTL	CTL	CTL	CTL	CTL	CTL
	Correlation with Mean AUC	3.82	-0.12	0.18	1.52	0.11	1.27	0.2	1.24	-0.58	1.39	-0.14	0	3.43	-0.8	4.76	0.78	5.84	1.32	6.06	3.64	6.74	3.96	1.77
	% time in EPM open arms	1.2	0.7	1.5	1.4	0.2	1.22	1.8	2.11	0	3.2	0.5	0.89	1.9	3.21	2.22	1.06	6.33	5.52	19.9	6.89	15.84	7.14	4.06
	Correlation with Mean AUC	2.52	1.38	-1.9	2.29	3.63	4.14	5.76	-0.38	-0.06	1.65	1.83	1.89	1.61	-0.01	0.32	-1.36	3.7	6.39	1.24	1.88	1.27	2.43	4.85
	% time in EPM center	5.6	0.2	11.5	1.8	7.4	12	1.9	32.12	0.4	5.5	5.2	6.9	10.3	26.3	8.82	12.34	13	27.2	4.79	18	22.57	16.8	18.9
	Correlation with Mean AUC	-0.05	-0.18	0.12	-0.33	-0.29	-0.39	-0.11	-0.26	-1.04	-0.04	-0.09	-0.14	-0.25	0.05	-1.88	-1.79	-0.68	-0.36	-0.15	0.25	1.16	0.49	-0.03
	% time in EPM closed arms	93.2	99.1	86.9	96.8	92.4	86.7	96.35	65.77	99.67	91.3	94.3	92.1	87.8	70.5	89.62	86.5	82.6	70.5	76	75.11	61.68	76.73	79.64
Sup. Figure 5g	Correlation with events per minutes	6.8	3.8	1.8	14	3.4	5.2	8	9	0.4	6.8	0.6	7.2	3.6	5	6.9	2.9	26	39	25	24	28	11	6
	% time in EPM open arms	1.2	0.7	1.5	1.4	0.2	1.22	1.8	2.11	0	3.2	0.5	0.89	1.9	3.21	2.22	1.06	6.33	5.52	19.9	6.89	15.84	7.14	4.06
	% time in EPM center	5.6	0.2	11.5	1.8	7.4	12	1.9	32.12	0.4	5.5	5.2	6.9	10.3	26.3	8.82	12.34	13	27.2	4.79	18	22.57	16.8	18.9
	% time in EPM closed arms	93.2	99.1	86.9	96.8	92.4	86.7	96.35	65.77	99.67	91.3	94.3	92.1	87.8	70.5	89.62	86.5	82.6	70.5	76	75.11	61.68	76.73	79.64
Sup. Figure 5h	Dynamics of averaged 405nm signals
	Open arms: z-scores average minus s.e.m.	-0.0543873	-0.0556623	-0.0566983	-0.0578815	-0.0591669	-0.06024	-0.0608874	-0.0609912	-0.0606783	-0.0602437	-0.0598185	-0.0592022	-0.0581262	-0.0564952	-0.0545317	-0.0525586	-0.0508359	-0.049361	-0.0478486	-0.0461657	-0.0444216	-0.0429817	-0.0420066	-0.0414451	-0.0410675	-0.0406056	-0.0401585	-0.0400218	-0.0403843	-0.0411683	-0.0421922	-0.0431717	-0.0440967	-0.0451861	-0.0466329	-0.0484458	-0.0504393	-0.0523875	-0.0541452	-0.055786	-0.0575217	-0.0594603	-0.0614148	-0.0630555	-0.0642516	-0.0650612	-0.0657009	-0.0662819
	Open arms: z-scores average	-0.0291031	-0.0303781	-0.031414	-0.0325973	-0.0338827	-0.0349557	-0.0356032	-0.035707	-0.0353941	-0.0349595	-0.0345343	-0.033918	-0.032842	-0.031211	-0.0292474	-0.0272744	-0.0255517	-0.0240768	-0.0225644	-0.0208815	-0.0191374	-0.0176975	-0.0167224	-0.0161609	-0.0157832	-0.0153213	-0.0148743	-0.0147375	-0.0151001	-0.0158841	-0.016908	-0.0178874	-0.0188125	-0.0199019	-0.0213487	-0.0231616	-0.0251551	-0.0271033	-0.0288609	-0.0305018	-0.0322375	-0.034176	-0.0361306	-0.0377713	-0.0389674	-0.0397769	-0.0404167	-0.0409977
	Open arms: z-scores average plus s.e.m.	-0.00381886	-0.00509388	-0.00612983	-0.00731304	-0.00859849	-0.00967151	-0.0103189	-0.0104227	-0.0101099	-0.00967529	-0.00925011	-0.00863376	-0.0075578	-0.00592678	-0.00396322	-0.00199019	-0.000267449	0.00120741	0.00271981	0.00440271	0.00614681	0.00758673	0.0085618	0.00912333	0.00950097	0.00996288	0.01041	0.0105467	0.0101841	0.00940013	0.00837621	0.00739678	0.00647173	0.00538236	0.00393556	0.00212261	0.000129092	-0.00181909	-0.00357672	-0.00521757	-0.00695326	-0.00889181	-0.0108463	-0.0124871	-0.0136831	-0.0144927	-0.0151325	-0.0157135
	Closed arms: z-scores average minus s.e.m.	0.0394004	0.039564	0.0394993	0.0394234	0.0394621	0.0398102	0.0405873	0.0414726	0.0421422	0.0427427	0.0436079	0.0447896	0.0461909	0.0477405	0.0491709	0.0503286	0.0514648	0.0528491	0.054457	0.0560342	0.0574227	0.058557	0.0595037	0.0605347	0.0617634	0.0629463	0.0638645	0.0644672	0.0648114	0.0650591	0.0653603	0.0656283	0.0655533	0.0650657	0.064331	0.0635058	0.062728	0.0620567	0.061307	0.0602703	0.0590556	0.0579516	0.0570348	0.0562458	0.0555193	0.0546955	0.0536509	0.0525844
	Closed arms: z-scores average	0.0573896	0.0575532	0.0574884	0.0574126	0.0574513	0.0577993	0.0585765	0.0594618	0.0601314	0.0607318	0.0615971	0.0627788	0.0641801	0.0657296	0.06716	0.0683178	0.069454	0.0708383	0.0724461	0.0740233	0.0754118	0.0765461	0.0774929	0.0785239	0.0797526	0.0809355	0.0818536	0.0824564	0.0828006	0.0830482	0.0833494	0.0836175	0.0835424	0.0830549	0.0823202	0.081495	0.0807172	0.0800459	0.0792962	0.0782595	0.0770448	0.0759408	0.075024	0.0742349	0.0735085	0.0726847	0.0716401	0.0705735
	Closed arms: z-scores average plus s.e.m.	0.0753788	0.0755423	0.0754776	0.0754017	0.0754405	0.0757885	0.0765656	0.077451	0.0781205	0.078721	0.0795863	0.080768	0.0821693	0.0837188	0.0851492	0.086307	0.0874432	0.0888274	0.0904353	0.0920125	0.093401	0.0945353	0.0954821	0.0965131	0.0977417	0.0989246	0.0998428	0.100446	0.10079	0.101037	0.101339	0.101607	0.101532	0.101044	0.100309	0.0994841	0.0987064	0.0980351	0.0972854	0.0962487	0.095034	0.0939299	0.0930132	0.0922241	0.0914977	0.0906739	0.0896293	0.0885627
	Center: z-scores average minus s.e.m.	-0.0552377	-0.0550077	-0.0546627	-0.0542165	-0.053658	-0.0531122	-0.0527626	-0.0523739	-0.0516789	-0.0508225	-0.0499055	-0.0490082	-0.0482828	-0.0477249	-0.0471239	-0.0464179	-0.0457831	-0.0453002	-0.0449259	-0.0446794	-0.0444777	-0.0441574	-0.0437057	-0.0433197	-0.0431405	-0.0430213	-0.0429365	-0.0429311	-0.0428528	-0.0427843	-0.0429529	-0.043315	-0.0436401	-0.0439124	-0.0441948	-0.0444551	-0.0447701	-0.045282	-0.0458575	-0.0462636	-0.0465658	-0.0468667	-0.0472032	-0.0475189	-0.0478787	-0.0481751	-0.0482033	-0.0481188
	Center: z-scores average	-0.0434105	-0.0431806	-0.0428356	-0.0423894	-0.0418308	-0.041285	-0.0409355	-0.0405468	-0.0398518	-0.0389954	-0.0380784	-0.0371811	-0.0364557	-0.0358978	-0.0352968	-0.0345908	-0.033956	-0.0334731	-0.0330988	-0.0328523	-0.0326506	-0.0323303	-0.0318786	-0.0314926	-0.0313134	-0.0311942	-0.0311093	-0.031104	-0.0310257	-0.0309572	-0.0311258	-0.0314879	-0.031813	-0.0320853	-0.0323677	-0.032628	-0.032943	-0.0334549	-0.0340303	-0.0344365	-0.0347387	-0.0350396	-0.0353761	-0.0356918	-0.0360516	-0.036348	-0.0363762	-0.0362917
	Center: z-scores average plus s.e.m.	-0.0315834	-0.0313535	-0.0310085	-0.0305623	-0.0300037	-0.0294579	-0.0291084	-0.0287197	-0.0280247	-0.0271682	-0.0262513	-0.025354	-0.0246286	-0.0240707	-0.0234697	-0.0227637	-0.0221289	-0.021646	-0.0212717	-0.0210251	-0.0208235	-0.0205032	-0.0200515	-0.0196654	-0.0194863	-0.0193671	-0.0192822	-0.0192769	-0.0191985	-0.0191301	-0.0192987	-0.0196608	-0.0199859	-0.0202582	-0.0205405	-0.0208008	-0.0211158	-0.0216277	-0.0222032	-0.0226094	-0.0229116	-0.0232125	-0.0235489	-0.0238647	-0.0242244	-0.0245208	-0.0245491	-0.0244646
	VTA-BLA signal z-scores within -0.5s and +0.5s entry in EPM center, closed and open arms
	Closed arms	-0.861	0.458	-1.652	0.296	-0.958	-0.158	-0.679	-0.221	0.395	-0.849	-0.104	0.253	-1.051	-0.113	-0.527	0.114	-0.835	0.866	-0.429	0.215	-0.476	-0.097	1.225	-0.57	0.153	-0.329	-0.425	-0.667	-0.271	-0.609	0.047	-0.812	0.077	0.161	-0.291	-0.348	-1.046	-0.955	0.356	0.444	0.603	0.374	-0.171	0.159	0.745	0.3	-0.274	1.065
	Center	0.458	-0.483	0.344	-0.172	-0.656	0.958	-0.861	-1.652	-0.958	-0.679	0.969	0.253	0.499	-0.767	0.493	0.036	-0.072	0.201	-0.741	-0.92	0.872	-0.555	-0.282	0.48	0.225	-0.023	-0.208	-0.241	-0.118	0.594	-0.078	-0.361	0.079	0.27	-0.328	0.416	0.781	-0.208	-0.351	-0.084	0.243	-0.302	-0.079	-0.294	0.594	-0.386	1.955	0.292
	Open arms	-0.875	-0.194	-0.164	0.695	-1.235	-0.303	0.479	-1.251	0.734	0.566	-0.634	0.175	0.89	-0.33	-0.684	-1.006	0.175	0.427	0.036	-0.579	-0.712	0.112	0.454	0.51	0.34	-0.1	-0.059	-0.161	1.698	-0.135	0.074	-0.215	0.245	-0.591	0.884	0.327	0.212	-0.034	0.072	0.387	0.108	-0.24	-0.098	-0.065	0.365	-0.071
Sup. Figure 5i	Dynamics of averaged 405nm signals
	Open arms: z-scores average minus s.e.m.	-0.0750751	-0.0728191	-0.0701466	-0.0667759	-0.0628712	-0.0589905	-0.0559846	-0.0540968	-0.0521884	-0.0493425	-0.0460072	-0.0428311	-0.0401843	-0.0383452	-0.0369319	-0.0349246	-0.031933	-0.0289221	-0.026564	-0.0248298	-0.0234087	-0.021624	-0.0189459	-0.0157424	-0.0130377	-0.0112078	-0.00970308	-0.00793179	-0.00565793	-0.00285892	-0.000306303	0.00120783	0.00200016	0.00298575	0.00448431	0.0062213	0.00786394	0.00880796	0.00887017	0.00882926	0.00946885	0.0106508	0.0116754	0.0121365	0.0119314	0.0112598	0.0108074	0.0110111
	Open arms: z-scores average	-0.0446357	-0.0423797	-0.0397072	-0.0363365	-0.0324318	-0.0285512	-0.0255452	-0.0236574	-0.021749	-0.0189031	-0.0155678	-0.0123918	-0.00974496	-0.00790584	-0.00649251	-0.00448519	-0.00149365	0.00151726	0.00387535	0.00560959	0.00703064	0.0088154	0.0114935	0.014697	0.0174017	0.0192315	0.0207363	0.0225076	0.0247814	0.0275804	0.0301331	0.0316472	0.0324395	0.0334251	0.0349237	0.0366607	0.0383033	0.0392473	0.0393095	0.0392686	0.0399082	0.0410902	0.0421148	0.0425759	0.0423708	0.0416992	0.0412468	0.0414505
	Open arms: z-scores average plus s.e.m.	-0.0141963	-0.0119404	-0.00926787	-0.00589713	-0.00199244	0.00188819	0.00489413	0.00678196	0.00869037	0.0115362	0.0148715	0.0180476	0.0206944	0.0225335	0.0239469	0.0259542	0.0289457	0.0319566	0.0343147	0.036049	0.03747	0.0392548	0.0419328	0.0451363	0.047841	0.0496709	0.0511757	0.0529469	0.0552208	0.0580198	0.0605724	0.0620866	0.0628789	0.0638645	0.065363	0.0671	0.0687427	0.0696867	0.0697489	0.069708	0.0703476	0.0715296	0.0725541	0.0730153	0.0728102	0.0721386	0.0716862	0.0718899
	Closed arms: z-scores average minus s.e.m.	0.0440831	0.0426227	0.0413585	0.0399686	0.0384016	0.0369174	0.0356201	0.0344124	0.033402	0.0325176	0.0315004	0.0304183	0.0296269	0.029119	0.0286844	0.0283241	0.0279877	0.0275278	0.0271278	0.0270131	0.0270716	0.0271213	0.0271737	0.02726	0.0273394	0.0275138	0.0279292	0.0283403	0.0285426	0.0286505	0.0287408	0.0287172	0.0286575	0.0286214	0.0283322	0.0276541	0.02693	0.0263044	0.0256061	0.0248615	0.0241134	0.0231858	0.0220063	0.020855	0.0198347	0.0186908	0.0173309	0.0158294
	Closed arms: z-scores average	0.061653	0.0601926	0.0589284	0.0575385	0.0559715	0.0544874	0.05319	0.0519823	0.0509719	0.0500875	0.0490703	0.0479882	0.0471968	0.046689	0.0462543	0.045894	0.0455576	0.0450977	0.0446977	0.044583	0.0446415	0.0446912	0.0447436	0.0448299	0.0449093	0.0450837	0.0454991	0.0459102	0.0461125	0.0462204	0.0463108	0.0462871	0.0462274	0.0461913	0.0459021	0.0452241	0.0444999	0.0438743	0.0431761	0.0424315	0.0416833	0.0407557	0.0395762	0.0384249	0.0374046	0.0362608	0.0349008	0.0333993
	Closed arms: z-scores average plus s.e.m.	0.079223	0.0777625	0.0764983	0.0751085	0.0735414	0.0720573	0.0707599	0.0695522	0.0685418	0.0676575	0.0666402	0.0655581	0.0647667	0.0642589	0.0638242	0.063464	0.0631276	0.0626676	0.0622676	0.0621529	0.0622114	0.0622612	0.0623135	0.0623998	0.0624792	0.0626537	0.063069	0.0634801	0.0636824	0.0637903	0.0638807	0.0638571	0.0637973	0.0637612	0.063472	0.062794	0.0620698	0.0614442	0.060746	0.0600014	0.0592532	0.0583256	0.0571461	0.0559948	0.0549745	0.0538307	0.0524707	0.0509692
	Center: z-scores average minus s.e.m.	-0.0634867	-0.063299	-0.0627434	-0.0620975	-0.0616172	-0.0613958	-0.0614771	-0.0616063	-0.0614983	-0.0612832	-0.0612944	-0.0617079	-0.0623474	-0.0631069	-0.0637888	-0.0642678	-0.0647202	-0.0654522	-0.0664356	-0.0672582	-0.0678734	-0.068315	-0.0685979	-0.0688957	-0.0693853	-0.0698631	-0.0700649	-0.0699105	-0.069589	-0.0693356	-0.0691986	-0.0691498	-0.0689139	-0.0683619	-0.0675458	-0.0666955	-0.0658433	-0.0649379	-0.0639753	-0.0627101	-0.0611419	-0.059493	-0.058004	-0.0566269	-0.055265	-0.0537819	-0.0521897	-0.0506262
	Center: z-scores average	-0.0435621	-0.0433744	-0.0428188	-0.0421729	-0.0416926	-0.0414712	-0.0415525	-0.0416817	-0.0415737	-0.0413586	-0.0413699	-0.0417834	-0.0424228	-0.0431823	-0.0438642	-0.0443432	-0.0447957	-0.0455276	-0.046511	-0.0473336	-0.0479488	-0.0483904	-0.0486734	-0.0489711	-0.0494607	-0.0499385	-0.0501403	-0.049986	-0.0496644	-0.049411	-0.049274	-0.0492252	-0.0489893	-0.0484373	-0.0476212	-0.0467709	-0.0459187	-0.0450133	-0.0440507	-0.0427855	-0.0412174	-0.0395684	-0.0380795	-0.0367023	-0.0353405	-0.0338573	-0.0322651	-0.0307016
	Center: z-scores average plus s.e.m.	-0.0236376	-0.0234498	-0.0228942	-0.0222484	-0.021768	-0.0215466	-0.0216279	-0.0217571	-0.0216491	-0.021434	-0.0214453	-0.0218588	-0.0224982	-0.0232578	-0.0239396	-0.0244186	-0.0248711	-0.025603	-0.0265864	-0.0274091	-0.0280242	-0.0284659	-0.0287488	-0.0290465	-0.0295361	-0.0300139	-0.0302158	-0.0300614	-0.0297398	-0.0294864	-0.0293494	-0.0293006	-0.0290647	-0.0285128	-0.0276967	-0.0268463	-0.0259941	-0.0250887	-0.0241262	-0.0228609	-0.0212928	-0.0196438	-0.0181549	-0.0167777	-0.0154159	-0.0139327	-0.0123406	-0.0107771
	VTA-BLA signal z-scores within -0.5s and +0.5s entry in EPM center, closed and open arms
	Closed arms	2.129	-2.336	-0.238	0.743	0.375	-0.329	0.872	-0.44	0.53	0.41	0.339	0.268	-0.032	-0.105	-0.175	-0.411	0.075	0.072	-0.064	-0.247	-0.426	0.09	-0.177	-0.285	-0.255	-0.345	-0.257	0.028	-0.179	-0.237	-0.015	-0.598	-0.511	-0.29	-0.426
	Center	0.231	0.377	0.553	-0.159	-0.61	1.365	-0.306	-0.229	-0.582	-0.001	0.235	0.001	-1.308	-0.115	-0.22	-0.46	-0.591	0.147	0.009	-0.142	-0.17	0.406	-0.404	-0.109	-0.268	-0.4	0.424	-0.096	-0.496	-0.231
	Open arms	-0.065	-0.085	0.795	-0.489	-0.118	-0.163	0.459	-0.401	0.217	0.628	0.331	0.603	2.014	-1.263	-0.365	-0.053	-0.108	-0.118	0.377	0.154	0.406	-0.174	0.1	0.028	-0.209	0.148	-0.155	0.18	0.475	-0.047
[truncated: 3,767 more columns]

## Sheet: Supplementary Figure 6
Sup. Figure 6a	Percentage of labeled neurons for eYFP and TH
	eYFP/TH-	0	0	50	17	33.33	0	25	20	9.09
	eYFP/TH+	100	100	50	83	66.67	100	75	80	90.91
Sup. Figure 6b	# entries in EPM open arms
	CTL eYFP mice		28	12	18	12	79	21	25	8	10
	CTL NpHR mice		8	1	9	2	10	6	4	14	42	16
	Time in EPM open arms
	CTL eYFP mice		108.41	72.87	151.12	46.85	69.87	152.32	117.82	125.39	89.75
	CTL NpHR mice		39.44	29.83	59.76	39.17	32.4	97.4	26.56	3.07	106.84	153.42
	Time in EPM closed arms
	CTL eYFP mice		136.13	170	97.93	166.8	99.13	97.73	140.6	124.15	160.49
	CTL NpHR mice		194.76	267.23	154.82	246.07	206.5	169.7	200.03	250.21	169.33	123.19
	Time in EPM center
	CTL eYFP mice		28.59	30.9	32.83	53.99	23.26	12.95	21.65	3.77	49.38
	CTL NpHR mice		56.52	3	78.11	10.58	59.06	30	64.53	38.97	17.15	20.02
	Velocity (cm/s)
	CTL eYFP mice		6.16	8.79	10.05	13.78	9.1	6.38	4.23	6.74	4.46
	CTL NpHR mice		6.37	1.86	5.84	5.53	5.4	4.91	4.7	17.99	5.46	3.39
	Locomotion (cm)
	CTL eYFP mice		2634.86	3013.52	4130.14	2663.6	1849.71	1265.81	1929.72	1159.35	1847.65
	CTL NpHR mice		1017.48	1909.54	557.28	1752.01	1657.91	1619.88	1472.56	1410.83	4802	1639.12
Sup. Figure 6c	# entries in EPM open arms
	CTL eYFP mice		15	8	9	4	5	36	14	16	15
	CTL NpHR mice		3	21	3	1	7	22	4	1	14	14
	Time in EPM open arms
	CTL eYFP mice		42.11	22.96	55.92	23.59	26.69	160.56	38.87	172.2	118.33
	CTL NpHR mice		35.7	220.65	14.91	95.79	32.5	240.97	21.72	3.94	106.37	211.97
	Time in EPM closed arms
	CTL eYFP mice		119.65	226.79	171.53	106.57	75.21	78.41	197.43	104.3	161.34
	CTL NpHR mice		213.98	58.96	237.63	191.49	226.56	31.9	208.37	281.78	165.43	54.52
	Time in EPM center
	CTL eYFP mice		23.16	31.1	50.42	40.21	44.48	33.47	20.52	13.18	20.89
	CTL NpHR mice		48.45	14.88	46.41	12.08	40.34	20.92	63.9	11.84	22.39	29.9
	Velocity (cm/s)
	CTL eYFP mice		5.07	8.2	4.59	3.97	9.34	7.88	5.33	6.62	3.48
	CTL NpHR mice		4.8	1.77	5.2	5.89	4.82	3.95	4.61	17.99	4.32	5.04
	Locomotion (cm)
	CTL eYFP mice		1532.45	2458.42	1683.46	1442	1260.55	1565.79	1820.16	1036.24	1519.71
	CTL NpHR mice		1512.27	1319.83	1438.91	1530.82	1560.44	1767.88	1445.71	1184.71	1382.3	1295.54

## Sheet: Supplementary Figure 7
Sup. Figure 8b	% time in EPM open arms
	CTL eYFP mice	51.66	12.13	59.74	27.5	40.9	6.8	28.9	26.73
	CTL NpHR mice	45.34	13.51	76.69	80.97	3	77.09	13.41
	# entries in EPM open arms
	CTL eYFP mice	16	13	27	10	11	14	23	8
	CTL NpHR mice	22	3	15	7	12	6	9
	Time in EPM open arms
	CTL eYFP mice	133.73	36.3	177.24	82.45	122.72	20.39	86.72	79.71
	CTL NpHR mice	136.03	40.54	230.13	31.8	10	231.33	40.24
	Time in EPM closed arms
	CTL eYFP mice	88.72	185.32	91.76	150.58	125.82	224.85	154.28	142.27
	CTL NpHR mice	102.5	238.87	44.84	1.53	256.42	57.39	158.32
	Time in EPM center
	CTL eYFP mice	7.67	31.9	11.98	51.78	31.03	24.16	35.3	18.18
	CTL NpHR mice	56.19	19.62	23.46	2.3	42.47	9.84	75.14
	Velocity (cm/s)
	CTL eYFP mice	8.3	8.05	9.22	9.28	6.56	2.67	9.05	6.16
	CTL NpHR mice	2.83	4.45	4.39	5.33	10.54	2.71	3.81
	Locomotion (cm)
	CTL eYFP mice	1094.85	1387.33	1677.62	786.59	1869.26	1797.03	1986.79	1859.2
	CTL NpHR mice	1850.35	1333.86	1316.2	1207.93	1374.86	814.24	1144.21
Sup. Figure 8c	% time in EPM open arms
	CTL eYFP mice	34.62	5.71	23.65	12.32	15.47	5.73	12.82	19.87
	CTL NpHR mice	10.16	21.8	72.32	55.19	5	56.24	19.66
	# entries in EPM open arms
	CTL eYFP mice	16	16	12	8	7	7	16	7
	CTL NpHR mice	4	10	23	34	4	25	10
	Time in EPM open arms
	CTL eYFP mice	99.36	16.92	70.94	31.63	46.38	17.18	38.47	59.56
	CTL NpHR mice	30.5	57.82	217.01	164.59	15	59.75	168.73
	Time in EPM closed arms
	CTL eYFP mice	143.24	209.51	226	164.09	201.93	225.62	177.97	195.62
	CTL NpHR mice	179.14	184.41	62.96	83.52	285	89.75	190.49
	Time in EPM center
	CTL eYFP mice	29.5	40.74	3	42.94	33.23	32.2	59.79	24.86
	CTL NpHR mice	89.59	16.02	18.48	15.35	0	49.38	21.29
	Velocity (cm/s)
	CTL eYFP mice	6.29	4.49	8.38	3.94	12.43	14.61	5.18	13.92
	CTL NpHR mice	2.92	3.17	6.86	7.29	10.54	6.16	3.33
	Locomotion (cm)
	CTL eYFP mice	1757.88	1304.31	618.13	815.77	1372.3	1179.8	3729.96	1377.96
	CTL NpHR mice	1875.79	837.03	2059.48	1902.3	1620.21	1862.04	1846.9
Sup. Figure 8d	# entries in EPM open arms
	CTL eYFP mice	23.15	17.41	32.61	39.88	52.25	7.37	8.33	29.79	10.23	14.32
	CTL NpHR mice	8.54	0.33	7.01	7.68	15.13	3.16	12.87	18.86	3.44	4.79
	# entries in EPM open arms
	CTL eYFP mice	45	50	40	16	24	7	11	20	10	16
	CTL NpHR mice	48	31	31	36	61	34	27	26	18	8
	Time in EPM open arms
	CTL eYFP mice	69.45	52.23	97.83	119.64	156.75	22.12	25	89.36	30.68	42.96
	CTL NpHR mice	25.63	1	21.03	23.03	45.4	9.48	38.62	56.58	10.32	14.38
	Time in EPM closed arms
	CTL eYFP mice	144.83	159.16	124.5	148.46	75.6	202.94	201.24	190.2	213.18	212.04
	CTL NpHR mice	196.67	247.52	185.94	232.59	181.39	210.53	174.48	164.58	198.03	206.93
	Time in EPM center
	CTL eYFP mice	85.72	88.6	77.67	31.9	67.65	74.94	73.76	20.44	56.14	45
	CTL NpHR mice	77.69	51.48	93.03	44.38	73.21	79.98	86.9	78.83	91.65	78.68
	Velocity (cm/s)
	CTL eYFP mice	25.9849	26.6921	23.9342	13.754	14.1588	4.26922	4.37057	4.70851	5.97082	7.63905
	CTL NpHR mice	8.10612	5.91265	4.4142	10.5247	14.2406	8.02625	5.14252	5.51982	5.11383	3.85567
	Locomotion (cm)
	CTL eYFP mice	6201.82	6937.38	6004.78	2473.01	3839.21	1118.02	1051.56	1339.66	1451.15	1616.12
	CTL NpHR mice	1529.24	756.239	978.273	1400.16	2347.12	1949.74	1367.67	1272.89	1205.18	985.716
Sup. Figure 8e	# entries in EPM open arms
	CTL eYFP mice	20.79	13.97	32.36	7.03	7.12	5.92	0.81	14.16	7.53	12.25
	CTL NpHR mice	15.86	10.08	15.83	14.2	27.93	3.89	15.3	10.3	11.87	3.12
	# entries in EPM open arms
	CTL eYFP mice	61	50	87	4	27	4	6	12	8	7
	CTL NpHR mice	40	64	47	64	40	11	16	53	5	35
	Time in EPM open arms
	CTL eYFP mice	62.37	41.9	97.07	21.08	21.37	17.76	2.44	42.48	22.6	36.76
	CTL NpHR mice	47.58	30.23	47.5	42.6	83.78	11.68	45.9	30.9	35.6	9.35
	Time in EPM closed arms
	CTL eYFP mice	142.98	162.66	125.56	184.08	232.57	214.08	234.44	198.66	197.82	215.24
	CTL NpHR mice	160.8	207.79	166.22	184.31	140.14	214.98	163.31	187.72	119.07	216.1
	Time in EPM center
	CTL eYFP mice	94.65	95.43	77.37	94.83	46.07	68.16	63.12	58.86	79.58	48
	CTL NpHR mice	91.62	61.98	86.28	73.08	76.08	73.34	90.78	81.38	145.33	74.55
	Velocity (cm/s)
	CTL eYFP mice	31.0919	29.0128	26.8695	4.23476	20.9858	3.55758	3.61705	3.73591	2.95903	3.25932
	CTL NpHR mice	12.2371	11.712	16.3635	14.2515	17.4223	5.35212	5.36627	17.2088	3.19038	16.8529
	Locomotion (cm)
	CTL eYFP mice	7684.48	7217.05	7049.33	1018.4	2983.52	887.402	809.206	1030.36	849.005	685.239
	CTL NpHR mice	2648.77	2171.63	3082.93	2592.87	2781.51	1090.42	1433.44	3635.4	957.128	4025.38

## Sheet: Supplementary Figure 8
Sup. Figure 8b	Social interaction ratio
Sub.D	eYFP mice	206.52	69.04	77.55	104.78	82.97	80.57	168.04	102.74	143.9	136.4	122.57	134.36
Sub.D	ChR2 mice	201.95	139.38	97.02	137.06	109.47	100.41	81.36	88.08	103.82	104.81	310
	Velocity (cm/s)
Sub.D	eYFP mice	4.22	5.89	8.49	6.71	9.44	9.54	9.78	5.65	8.08	8.79	8.12	4.11
Sub.D	ChR2 mice	6.78	8.96	8.68	6.6	10.7	4.86	6.58	6.64	5.38	7.79	2.92
	Locomotion (cm)
Sub.D	eYFP mice	683.658	858.393	1237.65	1007.18	1415.12	1376.87	1467.87	659.46	1095.95	692.791	600.575	800.498
Sub.D	ChR2 mice	946.22	1039.71	879.392	982.008	1492.76	659.659	836.75	737.614	899.384	821.262	564.188
	Female urine preference
Sub.D	eYFP mice	0.89	0.36	0.42	0	1	0.72	1.61	1.19	0.14	1.82	0.28	12.3
Sub.D	ChR2 mice	3.41	0.87	2.5	1.01	1.62	8.88	0.73	0.37	0.32	1.17	0.99
	% Time in open arms
Sub.D	eYFP mice	12.42	30	32.59	13.72	13.9	3.55	7.05	7.67	31.29	9.74	11.83	16.43
Sub.D	ChR2 mice	17.16	7.61	2.56	16.39	2.45	2.59	1.63	4.67	4.93	19.83	9.84
	Velocity (cm/s)
Sub.D	eYFP mice	6.42781	9.95022	6.10898	7.23319	5.85994	3.45158	3.23581	6.77511	6.77132	5.86372	6.89202	5.85994
Sub.D	ChR2 mice	5.73076	5.5559	4.42231	4.79998	6.83105	6.37593	3.26717	5.6978	3.58404	4.7212	3.30697
	Locomotion (cm)
Sub.D	eYFP mice	1928.37	2968.03	1813.58	1800	1630.06	1030.78	970.742	1665.68	2028.49	1759.14	2067.63	1630.06
Sub.D	ChR2 mice	1680.26	1657.88	1018.89	1430.78	2049.32	1906.4	978.843	1704.1	843.826	637.928	966.297
	% Time in OF center
Sub.D	eYFP mice	3.95	0.98	1.41	2.19	5.36	7.41	3.43	4.34	5.67	5.82	5.28	1.02
Sub.D	ChR2 mice	4.28	0.98	0	3.06	1.06	4.67	0.63	2.41	3.5	0.46	3.52
	Velocity (cm/s)
Sub.D	eYFP mice	10.49	8.01	8.3	7.98	7.14	8.36	5.5	4.96	4.45	3.61	4.99	3.39
Sub.D	ChR2 mice	7.87	4.54	4.49	5.12	7.14	6.67	4.43	3.55	7.91	5.59	7.26
	Locomotion (cm)
Sub.D	eYFP mice	1414.11	1493.18	1437.13	1285.45	1503.62	987.457	892.904	794.983	648.875	880.574	607.72	1887.73
Sub.D	ChR2 mice	1416	817.385	809.005	921.228	1284.7	1200.03	795.647	638.585	1423.67	1006.47	1270.17
Sup. Figure 8c	Social interaction ratio
Sub.D	eYFP mice	70.58	105.46	105.72	332	170.17	185.69	191.97	161.34	171.57	191.89	79.56	115.45
Sub.D	ChR2 mice	168.79	84.45	150.79	164.04	84.94	228.79	143.36	184.36	141.27	47.28	100.8
	Velocity (cm/s)
Sub.D	eYFP mice	5.46	8.22	5.48	7.75	8.32	5.4	5.89	3.65	5.42	4.17	1.67	3.9617
Sub.D	ChR2 mice	7.98	6.16	4.99	5.78	8.27	3.88	4.81	5.63	4.19	6.01	3.16
	Locomotion (cm)
Sub.D	eYFP mice	802.64	1061.63	822.614	1163.15	629.897	988.039	643.233	919.477	666.641	509.349	191.986	642.868
Sub.D	ChR2 mice	891.327	622.217	719.995	835.775	951.225	496.547	702.716	280.853	770.682	813.688	307.784
	Female urine preference
Sub.D	eYFP mice	0.65	0	3.18	3.06	1.09	0.93	0.64	8.69	0.54	0	0	9.55
Sub.D	ChR2 mice	1.18	8.67	0.67	8.74	1	2.22	1.13	4.11	0.25	1.13	1.23
	% Time in open arms
Sub.D	eYFP mice	1.89	1.11	9.53	0.46	0.28	5.75	2.98	2.78	3.13	2.37	1.72	3.21
Sub.D	ChR2 mice	22.17	1.58	6.62	5.97	1.15	3.34	4.49	5.26	4.86	2.02	6.28
	Velocity (cm/s)
Sub.D	eYFP mice	6.0281	4.52257	7.8465	4.38266	3.44009	3.0919	5.04674	4.51265	3.91501	4.23572	5.20047	3.44009
Sub.D	ChR2 mice	3.97052	5.81361	3.25101	4.51243	6.12064	5.13499	5.17129	5.33528	3.4603	4.12947	2.60723
	Locomotion (cm)
Sub.D	eYFP mice	1523.83	1318.5	2309.52	1267.56	1032.04	927.323	1514.02	1353.14	1174.52	1269.74	1559.38	1032.04
Sub.D	ChR2 mice	1188.14	1733.15	975.302	1353.73	1781.6	1523.86	1543.94	1590.77	1242.99	882.931	745.947
	% Time in OF center
Sub.D	eYFP mice	9.22	37.05	25.11	28.77	12.68	6.25	1.87	9.7	10.45	20.79	8.36	5.59
Sub.D	ChR2 mice	37.17	8.56	6.09	19.61	4.88	5.89	18.75	14.91	8.46	5.32	23.84
	Velocity (cm/s)
Sub.D	eYFP mice	8.26	7.54	7.02	11.09	11.69	5.83	2.7	3.77	3.94	3.01	5.38	1.53
Sub.D	ChR2 mice	4.46	4.1	5.94	5.4	5.96	6.4	3.29	4.54	5.74	6.17	4.41
	Locomotion (cm)
Sub.D	eYFP mice	1352.87	1262.61	1996.06	2102.99	1048.48	480.947	677.987	680.449	541.446	882.107	275.038	1486.17
Sub.D	ChR2 mice	802.041	737.962	1069.18	971.106	1072.15	1152.48	592.103	814.363	1032.87	1108.58	791.684
Sup. Figure 11d	Sucrose preference
Sub.D	eYFP mice	48.3	89.2	76.7	78.5	31.3	90.2	77.1	89.4	83	100	93	51
Sub.D	ChR2 mice	83.3	22.3	69.7	99.4	79.2	74.5	73.6	81.9	74.7	100	85.2
	% Time in open arms
Sub.D	eYFP mice	5.49	2.91	14.79	6.25	8.57	16.64	4.42	15.87	18.99	20.65	12.99	7.79
Sub.D	ChR2 mice	6.83	4.07	5	7.74	7.86	7.49	6.9	9.02	23.43	22.02	13.32

## Sheet: Supplementary Figure 9
Sup. Figure 9a	Percentage of labeled neurons for eYFP and TH
	eYFP/TH-	25	0	11	25	20	20	25	16.67	16.67
	eYFP/TH+	75	100	89	75	80	80	75	83.33	83.33
Sup. Figure 9b	Social interaction ratio
	CTL mice	107.41	291.71	317.9	133.79	52.79	192.79	125.69	142.47	112.14	300	155.19	114.5	68.79	140.7	94.66	87.43	112.99	137.5	114.71	317.24	123.53	132.08	251.72	132.69	264.29
	AD mice	85.08	77.82	18.85	81.45	69.64	75.01	76.43	86.15	94.66	87.43	84.18	8	87.01	77.97	71.74	68.79	52.79	59.68	48.96	59.7
	A mice	129.96	128.44	168.53	148.76	179.03	140.1	180.53	158.86	211.86	103.31	146.53	155.56	240	148.57	155.56	200	114.71
Sup. Figure 9c	% Time in EPM open arms
	AD eYFP mice	0	6.58	7.35	2.76	18.86	8.98	3.59	14.3	0
	AD ChR2 mice	20.85	2.1	10.78	11.47	1.55	4.93	4.75	2.02	9.55
	% Time in EPM open arms under ChR2 modulation
	AD eYFP mice	4.65	3.62	4.73	0.35	5.06	4.95	7.46	3.86	4.28
	AD ChR2 mice	15.14	0.68	12.37	10.89	3.7	20.28	27.61	4.22	2.92
	% Time in EPM open arms under EPM-center ChR2 stimulation
	AD eYFP mice	0.04	3.78	0.78	3.96	11.79	8.1	7.54	1.96	0
	AD ChR2 mice	16.39	4.39	11.59	13.9	2.16	18.48	32.44	9.25	50.98
Sup. Figure 9d	% Time in EPM open arms
	A eYFP mice	0.23	8.32	10.35	3.14	0.39	1.44	3.81	9.5
	A ChR2 mice	5.22	3.89	3.19	3.68	8.59	9.26	1.62	4.62	0.69
	% Time in EPM open arms under ChR2 modulation
	A eYFP mice	0.63	3.49	0.1	5.46	2.18	0.31	6.58	6.98
	A ChR2 mice	9.04	20.71	3.14	5.5	17.32	53.9	1.6	10.12	14.7
	% Time in EPM open arms under EPM-center ChR2 stimulation
	A eYFP mice	0.82	4.27	0	8.35	0	3.91	10.54	3.38
	A ChR2 mice	6.61	21.59	32.73	8.56	6.79	4.14	52.12	31.22	12.86
Sup. Figure 9e	# entries in EPM open arms
	CSDS eYFP mice	0	3	6	4	15	1	5	7	3	2	41	13	36	39	13	6	0
	CSDS ChR2 mice	12	4	7	15	3	5	13	3	8	4	2	3	2	19	6	15	8	13	27
	Time in EPM open arms
	CSDS eYFP mice	0	19.7531	22.0554	8.27494	56.323	0.700701	24.9582	30.7641	9.4094	1.16783	26.9269	10.7774	28.4952	42.9096	4.32	11.44	0
	CSDS ChR2 mice	62.5626	6.3063	32.3324	34.401	11.6783	14.7814	14.2476	4.77144	28.6286	27.7944	4.87154	13.3133	2.06874	15.649	4.63797	9.57624	6.07274	11.0444	24.68
	Time in EPM closed arms
	CSDS eYFP mice	263.764	227.06	232.6	252.185	177.544	280.247	240.841	212.412	244.712	268.935	211.111	269.469	240.407	173.774	261.12	243.88	269.4
	CSDS ChR2 mice	202.369	245.012	226.159	199.266	253.287	249.316	181.849	231.464	237.471	241.175	253.687	228.729	258.125	219.219	276.31	241.908	277.844	210.577	188.56
	Time in EPM center
	CSDS eYFP mice	28.1615	39.4728	30.3637	29.4294	45.2786	15.1485	25.7257	33.5002	38.2049	21.5883	60.9611	17.1844	30.3642	83.3168	34.56	44.6	30.6
	CSDS ChR2 mice	28.028	33.2666	29.5963	41.5749	25.0918	23.5235	30.9643	43.4768	21.9219	23.1231	28.5619	29.8298	26.8602	30.831	19.0521	48.5154	14.8479	64.4317	73.96
	Velocity (cm/s)
	CSDS eYFP mice	2.42	4.42	4.96	4.66	5.69	3.07	4.56	6	4.14	3.54	5.53	3.43	5.92	3.63	5.03	7.53	3.45
	CSDS ChR2 mice	6.57	4.12	4.69	6.41	4.59	5.42	5.15	3.4	4.99	3.64	3.47	3.66	4.67	4.39	2.23	2.74	3.15	5.16	9.32
	Locomotion (cm)
	CSDS eYFP mice	724.6	1325.7	1486.8	1396.8	1681.6	921.3	1367.3	1752.8	1241.1	1062.3	1651.9	1018.1	1767.4	1089.6	1502.9	2249.9	1031.5
	CSDS ChR2 mice	1972	1235.3	1406.6	1922.9	1377.7	1625.3	2191.8	1020.1	1496.7	1092.9	1041.3	1054	1400.4	1160.9	670.1	821	937.5	1471.2	2580.4
Sup. Figure 9f	# entries in EPM open arms
	CSDS eYFP mice	2	5	1	1	7	1	30	3	3	4	6	4	3	8	6	10	1
	CSDS ChR2 mice	35	6	6	15	9	5	18	6	5	7	3	4	9	26	8	4	16	28	18
	Time in EPM open arms
	CSDS eYFP mice	13.8805	10.644	14.1141	1.03437	15.1818	1.9019	10.4438	0.300299	16.383	6.53987	14.8482	22.3891	20.9543	11.5782	0.92	19.72	12.84
	CSDS ChR2 mice	44.9783	2.03537	37.1038	32.666	62.1288	36.5031	80.6807	16.7674	8.77544	80.8141	3.16984	30.3637	44.0441	27.1271	11.1111	9.04238	12.646	16.4498	48.4
	Time in EPM closed arms
	CSDS eYFP mice	265.165	264.698	262.83	280.046	270.638	259.726	238.004	285.953	251.018	274.241	203.537	233.267	248.048	249.283	270.68	217.48	259.6
	CSDS ChR2 mice	209.276	246.78	229.763	229.296	179.78	250.851	158.058	262.372	264.664	195.696	180.714	184.017	203.237	200.434	243.711	267.267	260.427	228.094	165.88
	Time in EPM center
	CSDS eYFP mice	17.0838	13.9806	15.2152	15.8826	9.14248	35.1351	39.1058	12.5792	28.9623	13.013	78.545	44.3439	30.9977	37.671	28.4	62.4	27.56
	CSDS ChR2 mice	32.0988	47.2472	28.5285	35.5689	55.2219	26.3263	49.5162	20.0594	24.5245	56.5232	104.037	75.976	45.7791	49.4488	43.2433	23.6231	26.3596	54.2548	63.72
	Velocity (cm/s)
	CSDS eYFP mice	5.75	3.38	3.56	3.77	4.26	4.62	6.61	3.28	4.58	5.06	3.78	3.65	4.34	3.64	4.13	5.17	2.57
	CSDS ChR2 mice	8.03	4.87	5.49	10.65	6.36	2.45	3.91	4.6	5.33	4.83	2.74	5.44	7.13	5.76	3.45	1.67	3.39	3.68	11.17
	Locomotion (cm)
	CSDS eYFP mice	1675.9	989.4	1039.6	1126.9	1272.2	1368	1935.4	979.7	1362.1	1508.3	1115	1094.7	1300.9	1083	1236.4	1537.4	770.9
	CSDS ChR2 mice	2312.7	1461.4	1644.1	3193.6	1908.8	1629.5	1536.7	1379.7	1599.1	1439.1	823	1171.7	2137.7	1590.6	1028	500	1015.4	1095.1	3032.3
Sup. Figure 9g	# entries in EPM open arms
	CSDS eYFP mice	1	7	4	6	19	2	2	0	11	0	10	14	5	6	5	16	0
	CSDS ChR2 mice	14	10	17	22	15	18	24	12	60	2	17	48	29	2	0	26	4	1	24
	Time in EPM open arms
	CSDS eYFP mice	0.133422	11.3409	2.33489	11.8745	35.3569	2.46832	12.8085	0	25.0505	0	24.291	22.6226	10.1435	5.87254	11.72	25.24	0
	CSDS ChR2 mice	49.1661	13.1713	34.7565	41.6926	64.7765	55.437	97.3317	16.3442	152.946	12.4083	156.37	93.6625	38.5868	19.8199	6.47336	98.1974	27.7618	25.6923	14.8
	Time in EPM closed arms
	CSDS eYFP mice	260.327	249.849	241.508	263.731	221.355	273.941	252.118	262.329	227.895	295.495	225.525	181.315	243.01	264.364	244.92	172.12	273.48
	CSDS ChR2 mice	190.323	178.445	166.567	185.919	168.502	163.764	156.757	239.973	53.9206	220.487	106.473	116.85	148.682	262.796	291.058	179.513	266.032	249.683	148.48
	Time in EPM center
	CSDS eYFP mice	33.4223	43.4289	56.1708	23.2155	36.491	23.0821	30.8873	35.9573	48.2828	4.53636	30.0968	67.6677	22.8228	15.8825	43.36	42.2	26.52
	CSDS ChR2 mice	62.6418	104.435	92.9286	64.5435	74.6498	84.1228	54.1028	52.0348	105.238	62.4417	49.5664	83.6558	93.7583	17.3841	2.46914	15.4154	6.20621	24.6246	54.56
	Velocity (cm/s)
	CSDS eYFP mice	5.75	4.59	4.94	3.87	9.67	3.64	6.19	3.35	6.09	2.43	9.97	9.92	13.26	7.22	4.33	5.42	2
	CSDS ChR2 mice	6.76	6.89	6.74	11.85	6.26	4.9	6.16	4.73	10.25	4.34	3.15	15.37	7.63	7.66	4.54	8.74	5.66	7.64	4.4
	Locomotion (cm)
	CSDS eYFP mice	1726.6	1377.8	1481	1160.5	2902.2	1092.5	1857.9	1005	1807	729	2966.3	2975.5	3976.8	2166.6	1298.2	1287.9	598.5
	CSDS ChR2 mice	2027.7	2053.9	2023.4	3547.1	1877.8	2285.4	1608.7	1418.6	2865.8	1301.9	946	1457.3	3532.6	2298.9	1361.9	2538.8	1697.5	2290.9	935.5

## Sheet: Supplementary Figure 10
Sup. Figure 10b	Social interaction ratio
AD mice	eYFP	47.8	62.3	79.09	98.55	87.18	79.14	71.66	92.08	87.3
	ChR2	78.11	55.63	88.61	67.76	84.85	49.1	59.52	60.01	91.04
	Female urine preference
	eYFP	2.34	0	0.58	1.27	2.68	0.43	0.42	1.46	0.71
	ChR2	0.35	1.33	0.6	1.25	0.29	0.8	0.21	7.99	1.6
	% Time in open arms
	eYFP	7.77	0.56	1.41	1.12	9.31	9.74	13.9	3.84	0
	ChR2	2.07	8.59	3.89	0.16	3.88	1.22	2.44	8.33	12.96
	% Time in OF center
	eYFP	0.87	9.57	2.71	9.68	3.99	1.87	6.84	1.46	0.91
	ChR2	2.17	2.64	5.23	2.11	6.54	5.62	8.79	7.95	1.56
	# entries in OF center
	eYFP	1	11	4	7	12	6	6	1	2
	ChR2	1	15	12	4	15	9	7	10	8
	Velocity (cm/s)
	eYFP	4.89	6.56	7.34	4.89	13.41	4.16	7.05	4.4	5.63
	ChR2	3	13.38	7.41	8.06	8.58	5.78	5.43	11.76	10.21
	Locomotion (cm)
	eYFP	810.72	1180.85	1319.09	876.4	2412.89	742.52	1268.44	791.99	1013.78
	ChR2	536.09	2408.42	1322	1443.35	1543.77	685.21	928.79	2115.9	1837.47
Sup. Figure 10b'	Social interaction ratio
AD mice	eYFP	75.66	20.55	20.61	39.94	70.98	60.17	86.91	60.86	75.97
	ChR2	98.29	34.99	58.09	59.99	58.75	69.45	75.26	47.73	81.56
	Female urine preference
	eYFP	0.84	0.27	0.57	1.34	1.3	1.07	0.99	0.98	0.35
	ChR2	0	0	0.5	0.57	0.84	0.44	0.96	2.7	1.48
	% Time in open arms
	eYFP	3.6	0.27	3.71	5.45	5.97	6.98	4.35	6.71	3.95
	ChR2	8.58	17.32	9.04	8.13	4.83	4.35	4.41	5.89	11.41
	% Time in OF center
	eYFP	0.24	2.22	0.75	0.89	8.17	0.06	0.33	0.63	0.09
	ChR2	5.45	3.64	5.24	2.65	6.69	12.53	14.85	12.35	7.73
	# entries in OF center
	eYFP	5	5	2	4	22	1	1	2	1
	ChR2	7	12	7	5	22	10	16	8	11
	Velocity (cm/s)
	eYFP	4.35	8.14	8.86	6.73	12.03	4.32	7.46	4.52	4.09
	ChR2	4.48	14.44	7.07	8.33	15.01	5.08	5.32	7.13	10.14
	Locomotion (cm)
	eYFP	751.01	1461.74	1588.43	1104.51	2165.97	777.66	1342.87	806.22	734.14
	ChR2	794.11	2599.38	1272	1499.02	2701.88	631.45	1117.5	1284.37	1825.33
Sup. Figure 10c	Social interaction ratio
A mice	eYFP	115.11	109.13	165.34	261.76	197.46	122.91
	ChR2	146.2	137.58	365.33	155.96	241	170.17
	Female urine preference
	eYFP	7.94	0.65	4.95	1.8	1.13	1.38
	ChR2	6.19	4.53	8	1.73	5	1.09
	% Time in open arms
	eYFP	1.44	8.13	5.07	0	3.78	0.54
	ChR2	4.29	0.57	3.85	9.71	2.86	1.34
	% Time in OF center
	eYFP	5.38	3.13	4.95	1.26	0.87	1.87
	ChR2	1.91	4.8	8.47	4.95	1.76	0.28
	# entries in OF center
	eYFP	8	7	10	8	2	2
	ChR2	3	6	16	8	4	2
	Velocity (cm/s)
	eYFP	5.87	6.45	4.92	5.86	4.09	4.06
	ChR2	6.93	4.86	7.1	7.36	6.67	11.69
	Locomotion (cm)
	eYFP	1056.15	1157.96	885.21	684.19	737.03	730.759
	ChR2	1246.18	875.07	1277.15	1315.17	551.81	2102.99
Sup. Figure 10c'	Social interaction ratio
A mice	eYFP	131.67	105.37	69.37	86.92	99.65	230.94
	ChR2	131.17	127.09	35.87	133.64	143.84	82.97
	Female urine preference
	eYFP	2.5	2.55	0.92	1.09	1.67	0.26
	ChR2	1.83	6.89	2.08	0.75	4.67	1
	% Time in open arms
	eYFP	0.31	7.41	0.72	0	7.13	0.97
	ChR2	5.4	15.06	10.19	4.99	2.71	16.66
	% Time in OF center
	eYFP	1.32	2.91	1.85	2.52	4.99	1.67
	ChR2	0.59	9.03	11.21	7.71	3.5	5.76
	# entries in OF center
	eYFP	4	12	4	6	17	3
	ChR2	2	14	13	7	6	9
	Velocity (cm/s)
	eYFP	6.26	10.83	8.11	4.12	4.41	5.09
	ChR2	7.91	8.92	5.29	5.77	9.17	7.14
	Locomotion (cm)
	eYFP	1126.67	1919.22	1459.93	444.75	794.23	913.878
	ChR2	1424.39	1606.28	952.49	1037.6	1651.11	1285.45
Sup. Figure 10d	Sucrose preference
AD mice	eYFP	50	86.76	80	55.56	21.43	80	78.57	62.5	75
	ChR2	79.17	34.78	66.07	14.96	60.49	62.5	40	85.71	76.27
	% Time in open arms
	eYFP	5.75	4.65	3.39	11.16	0.09	2.61	11.83	17.42	2.31
	ChR2	1.99	0.28	7.67	3.68	1.31	4.28	6.21	6.34	2.25
Sup. Figure 10e	Sucrose preference
A mice	eYFP	76.81	84.06	80	83.33	87.5	78.89
	ChR2	90.48	83.33	66.67	66.67	75	90.2
	% Time in open arms
	eYFP	14.82	1.15	8.77	3.65	2.94
	ChR2	10.24	3.29	1.31	3.08	3.92	2.49

[truncated: 1 more sheets: Supplementary Figure 11]
